# Supplementary material for: Associations between dietary fibers and gut microbiome composition in the EDIA longitudinal infant cohort
Source: Am J Clin Nutr. 2024 Nov 16;121(1):83–99. doi: 10.1016/j.ajcnut.2024.11.011 (PMC11747200; doi:10.1016/j.ajcnut.2024.11.011)
Supplement: Multimedia component 2 [file mmc2.xlsx]

## Sheet: SuppelementaryDataDescription
Associations between dietary fibers and gut microbiome composition in the EDIA longitudinal infant cohort, Lalli M. et al.
Supplementary material description
Sheet names	Description
STable1, Supplementary Table 1	Clinical features of the cohort by age in months
STable2, Supplementary Table 2	Median intakes of fibers, breast milk E%, milk formula E% and range of fiber intakes (min-max) by breastfeeding status and age
STable3, Supplementary Table 3	Shannon Diversity (species level) associations to nutrition variables, based on metagenomics
STable4, Supplementary Table 4	Longitudinal and cross-sectional associations between microbial species and the nutrition variables, based on metagenomics
STable5, Supplementary Table 5	Longitudinal and cross-sectional associations between microbial metabolites and the nutrition variant, based on LC-MS
Descriptions of the columns or variables Supplementary Tables 3 to 5 :
Column	Explanation
Time point	The time point in months used in the analysis; Longitudinal months 3, 6, 9 and 12 OR for monthly basemodel variables and Food Start Ages monthly data from 0.5 1, 2, 3,4 ,5 ,6 ,7 ,8 ,9 ,10 ,11 ,12 have been used. Subject ID as a random effect
longitudinal	Linear mixed model using all nutrition dietary months 3, 6, 9 and 12, subject identification as a random effect. Except for metabolites, data only up till 6 months available
transitional 3m to 9m	Linear mixed model using only nutrition dietary months 3, 6, 9 (longitudinal). Subject ID as an random effect. Applies to Shannon diversity only (STable3)
3/6/9/12	Linear mixed model associations examined separately at each nutritional data collection months 3, 6, 9 and 12.
Category	Nutrition category: Fiber type, Fiber Food Group (FFG)*, Breastfed (TRUE/FALSE), Breastfeeding (quantitative), Milk formula, Food Group Start Age*. * see below the variable explanations within these categories
Variable description	The nutrition/food variable or covariate being tested
Feature	The microbial species, or metabolite implicated in the association
Coefficient	The fixed effect coefficient (obtained from the linear model) of the effect for the given outcome
DF	Degrees of Freedom (applies only for Shannon Diversities)
N	number of samples used in this comparison
N not 0	number of samples with values > 0 used in this comparison
P value	nominal p-value for the given association
Q value	FDR corrected p-value, q-value, for the given association. Q value < 0.25 considered significant
Category - Fiber Food Group (FFG)	Foods contained:
FFG - Berries	-
FFG- Fruit	-
FFG - Juice	-
FFG - Legumes, nuts and seeds	-
FFG - Oat	-
FFG - Other Cereals	Corn, rice, buckwheat, millet
FFG - Other Foods fiber	All ingredients/ foods not included above that may include some fiber: meats, dairy products, fats, condiments, sweets, etc. sources, e.g. chocolate, ketchup includes some fibre.
FFG - Potatoes	-
FFG - Rye	-
FFG - Vegetables	-
FFG - Wheat	-
Category - Food Start Age	Description
Start Age - Cereal	Cereal: Wheat, barley, oat, rye
Start Age - Cereal other	Cereal other: Corn, rice, buckwheat, millet
Start Age - Cows milk	Cows milk (not recommended prior 9 months (m) due to RCT)
Start Age - Eggs	Eggs and egg containing foods
Start Age - Fermented milk products	Fermented milk products e.g. Youghurt, cheese (cow's milk based not recommended prior 9 m duet to RCT)
Start Age - Fish	Fish and fish containing products
Start Age - Fruit and Berry	Fruit and berry purees/juices
Start Age - Meats	Meats: pork, chicken, turky, lamb, elk, game (cow's meat (beef, veal) not recommended prior 9 m due to RCT)
Start Age - Vegetables	Vegetable purees

## Sheet: STable 1
Supplementary Table 1. Clinical features of the cohort by age in months (m)
	0.5m	1m	2m	3m	4m	5m	6m	7m	8m	9m	10m	11m	12m
Infants	59	65	70	67	27	29	58	26	25	27	27	26	27
Females [%]	31 [53]	36 [55]	34 [50]	35 [51]	14 [52]	12 [41]	33 [57]	13 [50]	13 [52]	13 [48]	12 [44]	13 [50]	14 [52]
Breastfed [%]	58 [98]	63 [97]	67 [96]	62 [93]	21 [78]	22 [76]	51 [88]	20 [77]	19 [76]	17[63]	16 [59]	14 [54]	11 [41]
Exclusively Breastfed [%]	33 [56]	35 [54]	35 [50]	35 [52]	11 [41]	8 [28]	7 [12]	0 [0]	0 [0]	0 [0]	0 [0]	0 [0]	0 [0]
Prior Antibiotics [%]	0 [0]	6 [9]	1 [1]	1 [1]	1 [4]	2 [7]	4 [7]	4 [15]	5 [20]	5 [19]	5 [19]	6 [23]	3 [11]
Formula feeding [%]	24 [41]	29 [45]	34 [49]	33 [49]	16 [59]	13 [45]	42 [72]	14 [54]	15 [60]	9 [33]	3 [11]	1 [4]	1 [4]
Solid food [%]	0 [0]	0 [0]	0 [0]	3 [5]	8 [30]	19 [66]	51 [88]	26 [100]	25 [100]	27 [100]	27 [100]	26 [100]	27 [100]
Cesarean section [%]	7 [12]	7 [11]	8 [11]	7 [10]	2 [7]	2 [7]	5 [8]	2 [9]	2 [8]	2 [7]	2 [7]	2 [8]	2 [7]

## Sheet: STable 2
Supplementary Table 2		Median intake of Fiber, and energy from Breastmilk and Formula by breastfeeding status
TDF = Total Dietary Fiber
		3 months					6 months					9 months					12 months
		Breastfed		Weaned			Breastfed		Weaned			Breastfed		Weaned			Breastfed		Weaned
		Median	IQR	Median	IQR	P value	Median	IQR	Median	IQR	P value	Median	IQR	Median	IQR	P value	Median	IQR	Median	IQR	P value
Energy Intake	kJ	2592.61	2429-2871	2530.66	2224-2811	0.495309	2789.33	2484-3140	2513.71	2246-2655	0.0532959	2930.17	2871-3256	2871.87	2728.4-3221	0.946111	3339.6	2969-3256	3207.26	3035-3473	0.664224
Breast milk	kJ	2535.29	2389-2842	0	0		2395.26	2028-2715	0	0.0-0.0		1343.04	2842-1772	0	0		987.135	587-1772	0	0
	g/day	928.475	874.8-1040.9	0	0.0-0.0		877.19	742.8-994.2	0	0		491.85	1040.9-648.8	0	0		361.51	214.9-648.8	0	0.0-0.0
Infant formula energy	kJ	0	0.0-0.0	2530.66	2224-2811	1.70855e-07	0	0	1612.74	1390-2409	1.50963e-07	0	0.0-125	1243.15	948-1798	4.19545e-06	0	0-125	1018.78	278-1310	0.000267513
TDF inc. HMO	g/day	12.07	11.4-13.5	0.065	0.0-0.2	5.86848e-05	13.96	12.8-15.1	5.82	3.8-6.9	2.27007e-05	14.84	13.5-17.6	9.945	8.4-10.4	6.68996e-06	15.115	12.1-17.6	11.435	9.7-13.1	0.0167955
	g/MJ	4.76099	4.8-4.8	0.0369968	0.0-0.1	5.86848e-05	4.91663	4.8-5.1	2.75404	1.3-2.9	8.62376e-09	5.17953	4.8-5.5	3.33192	2.5-3.5	4.49326e-06	4.81255	4.1-5.5	3.52231	2.9-3.8	0.00312165
TDF Complementary Foods	g/day	0	0.0-0.0	0.065	0.0-0.2	0.0034804	2.4	0.4-3.8	5.82	3.7-6.9	0.0240737	7.68	0.0-10.7	9.945	8.4-10.4	0.266087	9.68	7.7-10.7	11.435	9.7-13.1	0.471729
	g/MJ	0	0.0-0.0	0.0369968	0.0-0.1	0.00259637	0.777702	0.1-1.4	2.75404	1.2-2.9	0.0173229	2.90217	0.0-3.7	3.33192	2.5-3.5	0.45571	3.04561	2.5-3.7	3.52231	2.9-3.8	0.347034
SDFS Complementary Foods	g/day	0	0.0-0.0	0	0.0-0.0		0.07	0.0-0.2	0.39	0.1-0.6	0.176649	0.33	0.0-0.4	0.565	0.4-0.6	0.0434244	0.77	0.6-0.4	0.96	0.8-1.2	0.285502
	g/MJ	0	0.0-0.0	0	0.0-0.0		0.0295111	0.0-0.1	0.155149	0.0-0.3	0.127029	0.108359	0.0-0.2	0.198577	0.1-0.2	0.11456	0.256017	0.2-0.2	0.31534	0.2-0.4	0.47802
IDF	g/day	0	0.0-0.0	0.06	0.0-0.1	0.00173004	1.57	0.3-2.8	2.82	2.5-4.0	0.0372394	5.22	0.0-7.3	6.225	5.4-6.6	0.512457	6.43	4.6-7.3	6.685	5.0-8.2	0.837215
	g/MJ	0	0.0-0.0	0.0346845	0.0-0.1	0.00124707	0.563766	0.1-0.9	1.31226	0.8-1.7	0.0150891	1.77767	0.0-2.6	2.15621	1.5-2.3	0.603756	1.83336	1.7-2.6	1.99269	1.6-2.4	0.945412
SDFP	g/day	0	0.0-0.0	0.005	0.0-0.0	3.52554e-05	0.68	0.1-1.2	1.27	1.0-1.8	0.0576772	2.51	0.0-3.3	2.945	2.5-3.4	0.307667	2.52	2.1-3.3	3.375	2.7-4.1	0.170784
	g/MJ	0	0.0-0.0	0.00207427	0.0-0.0	2.60827e-05	0.238257	0.0-0.5	0.574404	0.4-0.7	0.0394706	0.790425	0.0-1.1	0.957033	0.8-1.0	0.542101	0.83475	0.7-1.1	0.978338	0.9-1.2	0.121161
SDFS inc. HMO	g/day	12.07	11.4-13.5	0	0.0-0.0	5.84139e-05	11.55	9.7-13.0	0.39	0.2-0.6	2.53401e-05	6.75	13.5-8.9	0.565	0.4-0.6	1.1982e-06	5.51	4.2-8.9	0.96	0.8-1.2	0.000105787
	g/MJ	4.76099	4.8-4.8	0	0.0-0.0	5.84139e-05	4.12393	3.6-4.7	0.155149	0.1-0.3	1.72475e-08	2.41437	4.8-2.9	0.198577	0.1-0.2	1.1982e-06	1.99973	1.3-2.9	0.31534	0.2-0.4	5.92339e-05
HMO - Breastmilk fiber	g/day	12.07	11.4-13.5	0	0.0-0.0	5.84139e-05	11.4	9.7-12.9	0	0.0-0.0	2.2453e-05	6.39	13.5-8.4	0	0.0-0.0	9.56215e-06	4.7	2.8-8.4	0	0.0-0.0	4.04189e-06
	g/MJ	4.76099	4.8-4.8	0	0.0-0.0	5.84139e-05	4.07983	3.6-4.7	0	0.0-0.0	2.2453e-05	2.33071	4.8-2.7	0	0.0-0.0	9.56215e-06	1.65605	0.9-2.7	0	0.0-0.0	4.04189e-06
TDF - Infant formula	g/day	0	0.0-0.0	0.065	0.0-0.2		0	0.0-0.0	0.08	0.0-0.1		0	0.0-0.0	0.03	0.0-0.1		0	0.0-0.0	0	0.0-0.0
	g/MJ	0	0	0.0369968	0.0-0.1		0	0	0	0		0	0	0	0		0	0	0	0
Food Fiber Group (FFG)
Vegetable fiber	g/day	0	0.0-0.0	0	0.0-0.0	0.798603	0.42	0.04-1.05	1	0.74-1.58	0.0237625	1.42	0.90-2.09	2.585	1.77-3.04	0.00778961	1.485	1.30-1.98	2.205	1.13-3.14	0.318092
Fruit fiber	g/day	0	0.0-0.0	0	0.0-0.0		0.79	0.00-1.37	0.93	0.46-2.21	0.395007	2.59	1.57-3.73	1.9	1.25-3.58	0.428669	2.585	1.66-4.29	2.035	1.18-3.63	0.347034
Juice fiber	g/day	0	0.0-0.0	0	0.0-0.0		0	0.00-0.00	0	0.00-0.00	0.616494	0	0.00-0.01	0	0.00-0.00	0.779573	0.001	0.00-0.01	0	0.00-0.01	0.404633
Berry fiber	g/day	0	0.0-0.0	0	0.0-0.0		0	0.00-0.23	0	0.00-0.88	0.453254	0.33	0.05-0.96	0.405	0.00-0.65	0.472293	0.37	0.15-0.63	0.205	0.00-0.54	0.464298
Legumes, nuts and seeds fiber	g/day	0	0.0-0.0	0	0.0-0.0		0	0.00-0.00	0	0.00-0.00	0.105645	0	0.00-0.03	0	0.00-0.00	0.188814	0.025	0.00-0.08	0	0.00-0.16	1
Potato fiber	g/day	0	0.0-0.0	0	0.0-0.0	0.798603	0.12	0.00-0.43	0.27	0.17-0.34	0.236543	0.83	0.17-1.19	0.475	0.39-0.79	0.963376	0.74	0.39-1.26	0.66	0.18-1.00	0.561446
Wheat fiber	g/day	0	0.0-0.0	0	0.0-0.0		0	0.00-0.00	0	0.00-0.00	0.967525	0.1	0.00-0.28	0.15	0.00-0.79	0.688365	1.085	0.34-1.81	0.7	0.34-1.10	0.429929
Oat fiber	g/day	0	0.0-0.0	0	0.0-0.0		0.01	0.00-0.84	0.51	0.00-0.71	0.674006	1.03	0.46-2.69	1.525	0.66-2.96	0.646274	0.195	0.00-2.36	2.255	1.22-4.73	0.0212061
Rye fiber	g/day	0	0.0-0.0	0	0.0-0.0		0	0.00-0.00	0	0.00-0.00	0.253151	0	0.00-0.06	0.015	0.00-0.30	0.167626	0.44	0.03-0.61	0.34	0.00-0.81	1
Other cereal fiber	g/day	0	0.0-0.0	0	0.0-0.0		0.009	0.00-0.03	0.055	0.02-0.07	0.0623242	0.086	0.05-0.20	0.243	0.08-0.28	0.0985352	0.104	0.07-0.23	0.208	0.11-0.50	0.227234
Other food fiber	g/day	0	0.0-0.0	0	0.0-0.0	0.798603	0	0.00-0.00	0	0.00-0.00	0.394545	0.013	0.00-0.04	0.0035	0.00-0.01	0.0985514	0.077	0.03-0.13	0.085	0.04-0.15	0.87082
Range of Fiber intakes by breastfeeding status
		3 months		6 months		9 months		12 months
		Breastfed	Weaned	Breastfed	Weaned	Breastfed	Weaned	Breastfed	Weaned
		min-max	min-max	min-max	min-max	min-max	min-max	min-max	min-max
TDF inc. HMO	g/day	2.46 - 15.9	0 - 0.18	9.09 - 18.61	1.25 - 7.36	10.16 - 21.58	5.94 - 13.06	10.8 - 28.99	6.09 - 17.07
	g/MJ	0.84 - 4.76	0 - 0.08	3.46 - 6.10	0.47 - 3.25	4.21 - 7.00	1.83 - 4.85	3.28- 8.00	1.92 - 4.97
TDF complementary foods	g/day	0 - 0.66	0 - 0.18	0 - 9.72	1.25 - 7.36	3.52 - 17.1	5.94 - 13.06	5.28 - 21.08	6.09 - 17.07
	g/MJ	0 - 0.24	0 - 0.08	0 - 4.40	0.47 - 3.26	0.95 - 6.31	1.83 - 4.85	1.40 - 6.23	1.92 - 4.97
HMO Breast milk fiber	g/day	2.27 - 15.90	0 - 0	1.1 - 17.84	0 - 0	0.27 - 15.71	0 - 0	0 - 12.7	0 - 0
	g/MJ	0.77 - 4.76	0 - 0	0.42 - 4.76	0 - 0	0.10 - 4.23	0 - 0	0 - 3.37	0 - 0
SDFS total inc. HMO	g/day	2.27 - 15.90	0 - 0	1.76 - 17.84	0 - 2.95	1.23 - 15.79	0.25 - 3.23	0.94 - 15.13	0.26 - 3.82
	g/MJ	0.77 - 4.76	0 - 0	0.67 - 4.76	0 - 1.38	0.47 - 4.31	0.06 - 1.20	0.23 - 4.18	0.08- 1.33
SDFS complementary foods	g/day	0 - 0	0 - 0	0 - 0.86	0 - 2.95	0.08 - 1.36	0.25 - 3.23	0.29 - 5.56	0.26 - 3.82
	g/MJ	0 - 0	0 - 0	0 - 0.39	0 - 1.38	0.02 - 0.57	0.06 - 1.20	0.08 - 1.53	0.08 - 1.33
IDF	g/day	0 - 0.34	0 - 0.17	0 - 6.04	0.89 - 4.92	2.44 - 12.16	3.86 - 7.11	3.81 - 14.36	3.23 - 11.41
	g/MJ	0 - 0.12	0 - 0.07	0 - 2.74	0.34 - 2.03	0.71- 3.94	1.22 - 2.44	1.01 - 4.24	1.19 - 3.29
SDFP	g/day	0 - 0.32	0 - 0.01	0 - 3.27	0.36 - 2.06	0.79 - 5.83	1.58 - 4.59	1.19 - 4.49	1.9 - 5.61
	g/MJ	0 - 0.12	0 - 0.005	0 - 1.30	0.14 - 0.98	0.21 - 2.15	0.57 - 1.28	0.32 - 1.35	0.52 - 1.56
TDF Infant formula	g/day	0 - 0.18	0 - 0.18	0 - 0.02	0 - 2.62	0 - 0.03	0 - 2.45	0 - 0.01	0 - 2.47
Vegetable fiber	g/day	0 - 0.23	0 - 0	0 - 2.56	0.68 - 3.05	0.48 - 3.58	1.38 - 6.00	0.51 - 8.8	0.67 - 4.54
Fruit fiber	g/day	0 - 0	0 - 0	0 - 6.01	0 - 3	0 - 9.09	0.97 - 4.30	0.87 - 9.46	0 - 8.56
Juice fiber	g/day	0 - 0	0 - 0	0 - 0.06	0 - 0.01	0 - 0.03	0 - 0.01	0 - 0.028	0 - 0.03
Berry fiber	g/day	0 - 0	0 - 0	0 - 1.25	0 - 2.2	0 - 3.97	0 - 0.79	0 - 3.17	0 - 3.16
Legumes, nuts and seeds fiber	g/day	0 - 0	0 - 0	0 - 0.16	0 - 0.8	0 - 0.4	0 - 0.05	0 - 0.42	0 - 1.19
Potato fiber	g/day	0 - 0.43	0 - 0	0 - 1.56	0 - 1.65	0 - 2.05	0.15 - 2.08	0.09 - 2.12	0 - 1.56
Wheat fiber	g/day	0 - 0	0 - 0	0 - 0.93	0 - 0.42	0 - 1.27	0 - 1.67	0 - 6.75	0 - 2.97
Oat fiber	g/day	0 - 0	0 - 0	0 - 3.85	0 - 1.94	0 - 6.85	0.25 - 6.19	0 - 5.05	0.02 - 6.54
Rye fiber	g/day	0 - 0	0 - 0	0 - 0.24	0 - 1.08	0 - 2.02	0 - 1.35	0 - 2.41	0 - 2.37
Other cereal fiber	g/day	0 - 0	0 - 0	0 - 0.81	0 - 0.69	0 - 0.30	0 - 0.40	0.00 - 0.60	0.01 - 0.73
Other food fiber	g/day	0 - 0.02	0 - 0	0 - 0.10	0 - 0	0 - 0.19	0 - 0.04	0 - 0.29	0 - 0.38

## Sheet: STable 3
Supplementary Table 3. Shannon diversities: Longitudinal (qlmmPQL) and Cross-sectional (lm) associations
*** p <= 0.001, ** p<=0.01, * p<= 0.05
Time point	Category	Variable description	Coefficient	Std.Error	DF	t-value	p-value	Significance	N	Subjects
transitional period 3m to 9m	Fiber type	TDF inc. HMO (g/MJ)	-0.0082013	0.0567263	73	-0.144577	0.8854		150	71
transitional period 3m to 9m	Fiber type	TDF inc. HMO (g)	0.0044997	0.0172624	73	0.260666	0.7951		150	71
longitudinal 3to9	Fiber type	Complementary Foods fiber (g/MJ)	0.118751	0.0504632	73	2.35321	0.0213	*	150	71
longitudinal 3to9	Fiber type	Complementary Foods fiber (g)	0.0557759	0.0186495	73	2.99074	0.0038	***	150	71
longitudinal 3to9	Fiber type	SDFS inc. HMO (g/MJ)	-0.0996863	0.0460205	73	-2.16613	0.0336	*	150	71
longitudinal 3to9	Fiber type	SDFS inc. HMO (g)	-0.0279105	0.0144887	73	-1.92636	0.058		150	71
transitional period 3m to 9m	Fiber type	SDFS Complementary Foods (g/MJ)	0.151288	0.307968	73	0.491246	0.6247		150	71
transitional period 3m to 9m	Fiber type	SDFS Complementary Foods (g)	0.104471	0.129167	73	0.808806	0.4213		150	71
longitudinal 3to9	Fiber type	SDFP (g/MJ)	0.409955	0.158749	73	2.58241	0.0118	*	150	71
longitudinal 3to9	Fiber type	SDFP (g)	0.175844	0.0565496	73	3.10956	0.0027	***	150	71
longitudinal 3to9	Fiber type	IDF (g/MJ)	0.177208	0.0783011	73	2.26316	0.0266	*	150	71
longitudinal 3to9	Fiber type	IDF (g)	0.0821452	0.0287455	73	2.85767	0.0056	***	150	71
longitudinal 3to9	Fiber type	HMO Breast milk fiber (g/MJ)	-0.100322	0.0453095	73	-2.21415	0.0299	*	150	71
longitudinal 3to9	Fiber type	HMO Breast milk fiber (g)	-0.0286419	0.0143176	73	-2.00046	0.0492	*	150	71
transitional period 3m to 9m	Fiber Food Group (FFG)	Wheat - Fiber (g/MJ)	-0.0001177	0.00049768	73	-0.236485	0.8137		150	71
transitional period 3m to 9m	Fiber Food Group (FFG)	Wheat - Fiber (g)	0.0226654	0.187312	73	0.121003	0.904		150	71
transitional period 3m to 9m	Fiber Food Group (FFG)	Vegetables - Fiber (g/MJ)	0.0001741	0.00017302	73	1.00611	0.3177		150	71
transitional period 3m to 9m	Fiber Food Group (FFG)	Vegetables - Fiber (g)	0.0850639	0.0621884	73	1.36784	0.1756		150	71
transitional period 3m to 9m	Fiber Food Group (FFG)	Rye - Fiber (g/MJ)	-0.0005621	0.00052628	73	-1.0681	0.289		150	71
transitional period 3m to 9m	Fiber Food Group (FFG)	Rye - Fiber (g)	-0.115205	0.198108	73	-0.581525	0.5627		150	71
transitional period 3m to 9m	Fiber Food Group (FFG)	Potato - Fiber (g/MJ)	0.0003284	0.00033553	73	0.97873	0.3309		150	71
transitional period 3m to 9m	Fiber Food Group (FFG)	Potato - Fiber (g)	0.112224	0.114746	73	0.978023	0.3313		150	71
transitional period 3m to 9m	Fiber Food Group (FFG)	Other Foods - Fiber (g/MJ)	0.008627	0.00554807	73	1.55496	0.1243		150	71
transitional period 3m to 9m	Fiber Food Group (FFG)	Other Foods - Fiber (g)	3.59105	2.04028	73	1.76008	0.0826		150	71
longitudinal 3to9	Fiber Food Group (FFG)	Oat - Fiber (g/MJ)	0.0002535	0.00012073	73	2.09969	0.0392	*	150	71
longitudinal 3to9	Fiber Food Group (FFG)	Oat - Fiber (g)	0.0906006	0.0396996	73	2.28216	0.0254	*	150	71
transitional period 3m to 9m	Fiber Food Group (FFG)	Legumes, nuts and seeds- Fiber (g/MJ)	0.001629	0.00143174	73	1.13775	0.2589		150	71
transitional period 3m to 9m	Fiber Food Group (FFG)	Legumes, nuts and seeds- Fiber (g)	0.595128	0.527214	73	1.12882	0.2627		150	71
transitional period 3m to 9m	Fiber Food Group (FFG)	Juice - Fiber (g/MJ)	0.0146257	0.0172838	73	0.846211	0.4002		150	71
transitional period 3m to 9m	Fiber Food Group (FFG)	Juice - Fiber (g)	6.14071	6.15125	73	0.998285	0.3214		150	71
transitional period 3m to 9m	Fiber Food Group (FFG)	Fruits - Fiber (g/MJ)	0.0001412	9.52e-05	73	1.4828	0.1424		150	71
transitional period 3m to 9m	Fiber Food Group (FFG)	Fruits - Fiber (g)	0.0696792	0.0372951	73	1.86832	0.0657		150	71
longitudinal 3to9	Fiber Food Group (FFG)	Other Cereal Fiber (g/MJ)	0.0024259	0.00106535	73	2.27714	0.0257	*	150	71
longitudinal 3to9	Fiber Food Group (FFG)	Other Cereal Fiber (g)	0.989213	0.412143	73	2.40017	0.0189	*	150	71
transitional period 3m to 9m	Fiber Food Group (FFG)	Berries - Fiber (g/MJ)	0.0002818	0.00027007	73	1.04328	0.3003		150	71
transitional period 3m to 9m	Fiber Food Group (FFG)	Berries - Fiber (g)	0.117195	0.096414	73	1.21555	0.2281		150	71
longitudinal 3to9	Breastfeeding	Breastmilk E%	-0.0047735	0.002157	73	-2.21301	0.03	*	150	71
longitudinal 3to9	Breastfeeding	Breastmilk (kJ)	-0.0001363	6.816e-05	73	-1.99937	0.0493	*	150	71
longitudinal	Infant Formula	Milk Formula E%	0.0044038	0.00234304	101	1.87952	0.0631		178	71
longitudinal	Fiber type	TDF inc. HMO (g/MJ)	-0.0585112	0.0445443	101	-1.31355	0.192		178	71
longitudinal	Fiber type	TDF inc. HMO (g)	-0.0155573	0.0136405	101	-1.14052	0.2568		178	71
longitudinal	Fiber type	Complementary Foods fiber (g/MJ)	0.0578498	0.0419845	101	1.37789	0.1713		178	71
longitudinal	Fiber type	Complementary Foods fiber (g)	0.0204087	0.0143792	101	1.41932	0.1589		178	71
longitudinal 3 to 12	Fiber type	SDFS inc. HMO (g/MJ)	-0.106143	0.0396159	101	-2.67929	0.0086	***	178	71
longitudinal 3 to 12	Fiber type	SDFS inc. HMO (g)	-0.0337266	0.0129575	101	-2.60286	0.0106	*	178	71
longitudinal	Fiber type	SDFS Complementary Foods (g/MJ)	-0.148267	0.203642	101	-0.728076	0.4683		178	71
longitudinal	Fiber type	SDFS Complementary Foods (g)	-0.0615342	0.0672846	101	-0.914536	0.3626		178	71
longitudinal	Fiber type	SDFP (g/MJ)	0.210435	0.139215	101	1.51158	0.1338		178	71
longitudinal	Fiber type	SDFP (g)	0.0773205	0.0480762	101	1.60829	0.1109		178	71
longitudinal	Fiber type	IDF (g/MJ)	0.108201	0.0644326	101	1.67929	0.0962		178	71
longitudinal	Fiber type	IDF (g)	0.0390508	0.0220151	101	1.77382	0.0791		178	71
longitudinal 3 to 12	Fiber type	HMO Breast milk fiber (g/MJ)	-0.09942	0.0394789	101	-2.51831	0.0134	*	178	71
longitudinal 3 to 12	Fiber type	HMO Breast milk fiber (g)	-0.0313276	0.0129741	101	-2.41464	0.0175	*	178	71
longitudinal	Fiber Food Group (FFG)	Wheat - Fiber (g/MJ)	0.0002816	0.00017312	101	1.62647	0.107		178	71
longitudinal	Fiber Food Group (FFG)	Wheat - Fiber (g)	0.0900322	0.0528656	101	1.70304	0.0916		178	71
longitudinal	Fiber Food Group (FFG)	Vegetables - Fiber (g/MJ)	-4.97e-05	0.00012565	101	-0.395745	0.6931		178	71
longitudinal	Fiber Food Group (FFG)	Vegetables - Fiber (g)	-0.0176683	0.0409105	101	-0.431877	0.6668		178	71
longitudinal	Fiber Food Group (FFG)	Rye - Fiber (g/MJ)	-0.0002168	0.00035632	101	-0.608476	0.5442		178	71
longitudinal	Fiber Food Group (FFG)	Rye - Fiber (g)	-0.023318	0.1128	101	-0.206719	0.8366		178	71
longitudinal	Fiber Food Group (FFG)	Potato - Fiber (g/MJ)	4.7e-05	0.00028132	101	0.167182	0.8676		178	71
longitudinal	Fiber Food Group (FFG)	Potato - Fiber (g)	0.0034064	0.0936573	101	0.036371	0.9711		178	71
longitudinal	Fiber Food Group (FFG)	Other Foods - Fiber (g/MJ)	0.0028967	0.00286551	101	1.0109	0.3145		178	71
longitudinal	Fiber Food Group (FFG)	Other Foods - Fiber (g)	0.733958	0.875328	101	0.838496	0.4037		178	71
longitudinal	Fiber Food Group (FFG)	Oat - Fiber (g/MJ)	3.69e-05	9.869e-05	101	0.373536	0.7095		178	71
longitudinal	Fiber Food Group (FFG)	Oat - Fiber (g)	0.0067861	0.0311822	101	0.217629	0.8282		178	71
longitudinal	Fiber Food Group (FFG)	Legumes, nuts and seeds- Fiber (g/MJ)	0.0002241	0.00093498	101	0.23967	0.8111		178	71
longitudinal	Fiber Food Group (FFG)	Legumes, nuts and seeds- Fiber (g)	0.0207658	0.304299	101	0.068241	0.9457		178	71
longitudinal	Fiber Food Group (FFG)	Juice - Fiber (g/MJ)	0.0072271	0.0147358	101	0.490444	0.6249		178	71
longitudinal	Fiber Food Group (FFG)	Juice - Fiber (g)	3.17982	5.17466	101	0.614499	0.5403		178	71
longitudinal	Fiber Food Group (FFG)	Fruits - Fiber (g/MJ)	0.0001241	7.514e-05	101	1.65181	0.1017		178	71
longitudinal	Fiber Food Group (FFG)	Fruits - Fiber (g)	0.0501259	0.0266829	101	1.87858	0.0632		178	71
longitudinal	Fiber Food Group (FFG)	Other Cereal Fiber (g/MJ)	0.0006965	0.00083722	101	0.831948	0.4074		178	71
longitudinal	Fiber Food Group (FFG)	Other Cereal Fiber (g)	0.208205	0.30302	101	0.6871	0.4936		178	71
longitudinal	Fiber Food Group (FFG)	Berries - Fiber (g/MJ)	5.07e-05	0.00021832	101	0.232416	0.8167		178	71
longitudinal	Fiber Food Group (FFG)	Berries - Fiber (g)	0.0081973	0.072407	101	0.113212	0.9101		178	71
longitudinal 3 to 12	Breastfeeding	Breastmilk E%	-0.0047304	0.00187948	101	-2.51684	0.0134	*	178	71
longitudinal 3 to 12	Breastfeeding	Breastmilk (kJ)	-0.000149	6.176e-05	101	-2.41314	0.0176	*	178	71
longitudinal 0.5to6 monthly	Breastfeeding	Exclusively Breastfed (YES/NO)	0.129116	0.103706	234	1.24502	0.2144		311	72
longitudinal 0.5to9 monthly	Covariate	Solids started	0.0321817	0.0817496	314	0.393662	0.6941		392	73
longitudinal 0.5to9 monthly	Covariate	Infant age	0.0626594	0.0160016	314	3.91582	0.0001	***	392	73
longitudinal 0.5to9 monthly	Covariate	Milk Formula in use	0.0683735	0.0562825	314	1.21483	0.2253		392	73
longitudinal 0.5to9 monthly	Breastfeeding	Breastfed	-0.22518	0.0950696	314	-2.36858	0.0185	*	392	73
longitudinal monthly	Food Group Start Age	Start Age - Fermented milk products	0.0691475	0.119325	334	0.57949	0.5626		413	73
longitudinal monthly	Food Group Start Age	Start Age - Milk products	0.116206	0.102224	334	1.13678	0.2564		413	73
longitudinal monthly	Food Group Start Age	Start Age - Vegetables	0.0101677	0.0969399	337	0.104886	0.9165		413	73
longitudinal monthly	Food Group Start Age	Start Age - Meats	0.204437	0.0755687	334	2.70532	0.0072	***	413	73
longitudinal monthly	Food Group Start Age	Start Age - Fruits and Berries	0.127917	0.0983106	338	1.30115	0.1941		413	73
longitudinal monthly	Food Group Start Age	Start Age - Fish	0.250061	0.0752777	338	3.32185	0.001	***	413	73
longitudinal monthly	Food Group Start Age	Start Age - Eggs	0.0780143	0.0820183	338	0.951182	0.3422		413	73
longitudinal monthly	Food Group Start Age	Start Age - Other Cereals	0.0781843	0.0831839	338	0.939897	0.3479		413	73
longitudinal monthly	Food Group Start Age	Start Age - Cereal (Wheat, barley, oat, rye)	0.161058	0.0831682	337	1.93653	0.0536		413	73
longitudinal monthly	Covariate	Solids started	-0.0299053	0.0715204	394	-0.418136	0.6761		472	73
longitudinal monthly	Covariate	Infant age	0.0887654	0.0112682	394	7.87753	3.28556e-14	***	472	73
longitudinal monthly	Covariate	Milk Formula in use	0.0418111	0.0506796	394	0.825008	0.4099		472	73
longitudinal monthly	Covariate	Cesarean section	-0.0939679	0.122571	70	0. 766643	0.4459		472	73
longitudinal monthly	Covariate	Infant sex (Female)	-0.0449933	0.0751363	70	-0.598822	0.5512		472	73
longitudinal monthly	Covariate	Prior antibiotics	-0.141929	0.0731148	394	-1.94118	0.529		472	73
longitudinal monthly	Breastfeeding	Breastfed	-0.155318	0.07625	394	-2.03696	0.0423	*	472	73
9	Infant Formula	Milk Formula E%	0.009415	0.014236	21	0.661	0.5156
12	Fiber type	TDF inc. HMO (g/MJ)	-0.1816	0.0994	21	-1.827	0.082
12	Fiber type	TDF inc. HMO (g/MJ)	-0.1816	0.0994	21	-1.827	0.082
3	Fiber type	TDF inc. HMO (g/MJ)	0.05952	0.08423	59	0.707	0.483
6	Fiber type	TDF inc. HMO (g/MJ)	-0.03495	0.15116	47	-0.231	0.818
9	Fiber type	TDF inc. HMO (g/MJ)	0.02659	0.15983	21	0.166	0.86944
12	Fiber type	TDF inc. HMO (g)	-0.05338	0.02475	21	-2.157	0.0427	*
3	Fiber type	TDF inc. HMO (g)	0.02436	0.02635	59	0.924	0.3591
6	Fiber type	TDF inc. HMO (g)	-0.0019	0.03578	47	-0.053	0.958
6	Fiber type	Complementary Foods fiber (g/MJ)	0.1643	0.08432	47	1.948	0.0573
12	Fiber type	Complementary Foods fiber (g/MJ)	-0.141726	0.110273	21	-1.285	0.213
3	Fiber type	Complementary Foods fiber (g/MJ)	-1.12106	2.11382	59	-0.53	0.598
9	Fiber type	Complementary Foods fiber (g/MJ)	0.0430608	0.0919401	21	0.468	0.644354
6	Fiber type	Complementary Foods fiber (g)	0.0667	0.03252	47	2.051	0.0459	*
12	Fiber type	Complementary Foods fiber (g)	-0.04079	0.02826	21	-1.444	0.164
9	Fiber type	Complementary Foods fiber (g)	0.04426	0.03377	21	1.31	0.2042
3	Fiber type	Complementary Foods fiber (g)	-0.25171	0.79818	59	-0.315	0.754
6	Fiber type	SDFS inc. HMO (g/MJ)	-0.2326	0.102	47	-2.279	0.0272	*
12	Fiber type	SDFS inc. HMO (g/MJ)	-0.24937	0.14295	21	-1.744	0.0957
3	Fiber type	SDFS inc. HMO (g/MJ)	0.05992	0.08327	59	0.719	0.475
9	Fiber type	SDFS inc. HMO (g/MJ)	-0.08606	0.11872	21	-0.725	0.477
12	Fiber type	SDFS inc. HMO (g)	-0.077919	0.037996	21	-2.051	0.053
6	Fiber type	SDFS inc. HMO (g)	-0.04832	0.02971	47	-1.627	0.11
3	Fiber type	SDFS inc. HMO (g)	0.02427	0.02616	59	0.928	0.3573
9	Fiber type	SDFS inc. HMO (g)	-0.03129	0.03334	21	-0.939	0.359
12	Fiber type	SDFS Complementary Foods (g/MJ)	-0.616882	0.302927	21	-2.036	0.0545
9	Fiber type	SDFS Complementary Foods (g/MJ)	-0.79407	0.61517	21	-1.291	0.211
6	Fiber type	SDFS Complementary Foods (g/MJ)	0.52513	0.42974	47	1.222	0.2278
12	Fiber type	SDFS Complementary Foods (g)	-0.19686	0.08911	21	-2.209	0.0384	*
6	Fiber type	SDFS Complementary Foods (g)	0.28298	0.19091	47	1.482	0.1449
9	Fiber type	SDFS Complementary Foods (g)	-0.229	0.2393	21	-0.957	0.349
6	Fiber type	SDFP (g/MJ)	0.605	0.26258	47	2.304	0.0257	*
12	Fiber type	SDFP (g/MJ)	-0.48606	0.42317	21	-1.149	0.264
9	Fiber type	SDFP (g/MJ)	0.134108	0.294748	21	0.455	0.653783
3	Fiber type	SDFP (g/MJ)	-2.19217	4.94712	59	-0.443	0.659
6	Fiber type	SDFP (g)	0.23854	0.09925	47	2.403	0.0202	*
12	Fiber type	SDFP (g)	-0.14753	0.10999	21	-1.341	0.194
9	Fiber type	SDFP (g)	0.12005	0.09974	21	1.204	0.242132
3	Fiber type	SDFP (g)	-0.75264	1.81372	59	-0.415	0.68
6	Fiber type	IDF (g/MJ)	0.21573	0.13816	47	1.561	0.1251
9	Fiber type	IDF (g/MJ)	0.105454	0.135684	21	0.777	0.445707
3	Fiber type	IDF (g/MJ)	-1.67296	3.27424	59	-0.511	0.611
12	Fiber type	IDF (g/MJ)	-0.0805	0.17709	21	-0.455	0.654
6	Fiber type	IDF (g)	0.08613	0.05309	47	1.622	0.1114
9	Fiber type	IDF (g)	0.08002	0.04978	21	1.607	0.12292
12	Fiber type	IDF (g)	-0.03107	0.04523	21	-0.687	0.5
3	Fiber type	IDF (g)	-0.25012	1.27614	59	-0.196	0.845
6	Fiber type	HMO Breast milk fiber (g/MJ)	-0.241	0.0964	47	-2.5	0.016	*
12	Fiber type	HMO Breast milk fiber (g/MJ)	-0.19242	0.19065	21	-1.009	0.324
3	Fiber type	HMO Breast milk fiber (g/MJ)	0.05992	0.08327	59	0.719	0.475
9	Fiber type	HMO Breast milk fiber (g/MJ)	-0.05635	0.11799	21	-0.478	0.638
6	Fiber type	HMO Breast milk fiber (g)	-0.05231	0.0287	47	-1.823	0.0747
12	Fiber type	HMO Breast milk fiber (g)	-0.06659	0.04967	21	-1.341	0.194
3	Fiber type	HMO Breast milk fiber (g)	0.02427	0.02616	59	0.928	0.3573
9	Fiber type	HMO Breast milk fiber (g)	-0.026554	0.033365	21	-0.796	0.435
6	Fiber Food Group (FFG)	Wheat - Fiber (g/MJ)	0.002436	0.001276	47	1.91	0.0623
12	Fiber Food Group (FFG)	Wheat - Fiber (g/MJ)	0.0003724	0.0002492	21	1.494	0.15
9	Fiber Food Group (FFG)	Wheat - Fiber (g/MJ)	-0.000818	0.0006737	21	-1.214	0.238
6	Fiber Food Group (FFG)	Wheat - Fiber (g)	0.8416	0.4345	47	1.937	0.0588
12	Fiber Food Group (FFG)	Wheat - Fiber (g)	0.10164	0.07537	21	1.348	0.192
9	Fiber Food Group (FFG)	Wheat - Fiber (g)	-0.25828	0.26559	21	-0.972	0.342
12	Fiber Food Group (FFG)	Vegetables - Fiber (g/MJ)	-0.0003927	0.0002345	21	-1.675	0.109
6	Fiber Food Group (FFG)	Vegetables - Fiber (g/MJ)	0.0003454	0.0003197	47	1.08	0.2855
9	Fiber Food Group (FFG)	Vegetables - Fiber (g/MJ)	0.0001441	0.0003173	21	0.454	0.65441
12	Fiber Food Group (FFG)	Vegetables - Fiber (g)	-0.111142	0.06452	21	-1.723	0.0997
6	Fiber Food Group (FFG)	Vegetables - Fiber (g)	0.11071	0.10653	47	1.039	0.304
9	Fiber Food Group (FFG)	Vegetables - Fiber (g)	0.12589	0.12064	21	1.044	0.30857
9	Fiber Food Group (FFG)	Rye - Fiber (g/MJ)	-0.0012171	0.0007499	21	-1.623	0.12
6	Fiber Food Group (FFG)	Rye - Fiber (g/MJ)	0.000851	0.001221	47	0.697	0.489
12	Fiber Food Group (FFG)	Rye - Fiber (g/MJ)	-0.0001695	0.0006847	21	-0.248	0.807
9	Fiber Food Group (FFG)	Rye - Fiber (g)	-0.33443	0.28683	21	-1.166	0.257
6	Fiber Food Group (FFG)	Rye - Fiber (g)	0.3998	0.5153	47	0.776	0.442
12	Fiber Food Group (FFG)	Rye - Fiber (g)	-0.03219	0.19113	21	-0.168	0.868
12	Fiber Food Group (FFG)	Potato - Fiber (g/MJ)	-0.0003643	0.0007236	21	-0.503	0.62
6	Fiber Food Group (FFG)	Potato - Fiber (g/MJ)	0.0002642	0.0005565	47	0.475	0.637
9	Fiber Food Group (FFG)	Potato - Fiber (g/MJ)	0.0001742	0.0006037	21	0.289	0.776
12	Fiber Food Group (FFG)	Potato - Fiber (g)	-0.153991	0.220752	21	-0.698	0.493
9	Fiber Food Group (FFG)	Potato - Fiber (g)	0.12018	0.189406	21	0.635	0.533
6	Fiber Food Group (FFG)	Potato - Fiber (g)	0.05084	0.20195	47	0.252	0.802
6	Fiber Food Group (FFG)	TDF inc. HMO (g/MJ)	0.04104	0.02108	47	1.947	0.0576
12	Fiber Food Group (FFG)	Other Foods - Fiber (g/MJ)	0.002278	0.004472	21	0.509	0.616
9	Fiber Food Group (FFG)	Other Foods - Fiber (g/MJ)	0.002791	0.007994	21	0.349	0.73
6	Fiber Food Group (FFG)	Other Foods - Fiber (g)	6.5004	4.6035	47	1.412	0.165
9	Fiber Food Group (FFG)	Other Foods - Fiber (g)	1.40382	2.98482	21	0.47	0.643
12	Fiber Food Group (FFG)	Other Foods - Fiber (g)	0.34009	1.31931	21	0.258	0.799
12	Fiber Food Group (FFG)	Oat - Fiber (g/MJ)	-0.0003235	0.0001831	21	-1.767	0.0918
12	Fiber Food Group (FFG)	Oat - Fiber (g/MJ)	-0.0003235	0.0001831	21	-1.767	0.0918
6	Fiber Food Group (FFG)	Oat - Fiber (g/MJ)	0.0002704	0.0002394	47	1.13	0.2644
9	Fiber Food Group (FFG)	Oat - Fiber (g/MJ)	0.0001427	0.0001806	21	0.79	0.438
12	Fiber Food Group (FFG)	Oat - Fiber (g)	-0.10922	0.05343	21	-2.044	0.0537
12	Fiber Food Group (FFG)	Oat - Fiber (g)	-0.10922	0.05343	21	-2.044	0.0537
6	Fiber Food Group (FFG)	Oat - Fiber (g)	0.10686	0.08932	47	1.196	0.2376
9	Fiber Food Group (FFG)	Oat - Fiber (g)	0.06221	0.05657	21	1.1	0.284
9	Fiber Food Group (FFG)	Legumes, nuts and seeds- Fiber (g/MJ)	0.006224	0.003254	21	1.913	0.0695
9	Fiber Food Group (FFG)	Legumes, nuts and seeds- Fiber (g/MJ)	0.006224	0.003254	21	1.913	0.0695
6	Fiber Food Group (FFG)	Legumes, nuts and seeds- Fiber (g/MJ)	-0.000818	0.001967	47	-0.416	0.679
12	Fiber Food Group (FFG)	Legumes, nuts and seeds- Fiber (g/MJ)	-0.0004399	0.0015574	21	-0.282	0.78
12	Fiber Food Group (FFG)	Legumes, nuts and seeds- Fiber (g/MJ)	-0.0004399	0.0015574	21	-0.282	0.78
9	Fiber Food Group (FFG)	Legumes, nuts and seeds- Fiber (g)	2.16253	1.17127	21	1.846	0.079
9	Fiber Food Group (FFG)	Legumes, nuts and seeds- Fiber (g)	2.16253	1.17127	21	1.846	0.079
6	Fiber Food Group (FFG)	Legumes, nuts and seeds- Fiber (g)	-0.306	0.7318	47	-0.418	0.6778
12	Fiber Food Group (FFG)	Legumes, nuts and seeds- Fiber (g)	-0.15351	0.47323	21	-0.324	0.749
12	Fiber Food Group (FFG)	Legumes, nuts and seeds- Fiber (g)	-0.15351	0.47323	21	-0.324	0.749
6	Fiber Food Group (FFG)	Juice - Fiber (g/MJ)	0.01591	0.02268	47	0.702	0.486
12	Fiber Food Group (FFG)	Juice - Fiber (g/MJ)	-0.01256	0.03699	21	-0.339	0.738
9	Fiber Food Group (FFG)	Juice - Fiber (g/MJ)	0.00634	0.03728	21	0.17	0.867
6	Fiber Food Group (FFG)	Juice - Fiber (g)	5.6806	8.2232	47	0.691	0.4931
9	Fiber Food Group (FFG)	Juice - Fiber (g)	4.78631	13.0497	21	0.367	0.717
12	Fiber Food Group (FFG)	Juice - Fiber (g)	-3.57449	12.3335	21	-0.29	0.775
6	Fiber Food Group (FFG)	Fruits - Fiber (g/MJ)	0.0001979	0.0001595	47	1.241	0.2209
12	Fiber Food Group (FFG)	Fruits - Fiber (g/MJ)	8.307e-05	0.0001704	21	0.487	0.631
9	Fiber Food Group (FFG)	Fruits - Fiber (g/MJ)	2.785e-05	0.00016	21	0.174	0.863
6	Fiber Food Group (FFG)	Fruits - Fiber (g)	0.09579	0.06672	47	1.436	0.1577
9	Fiber Food Group (FFG)	Fruits - Fiber (g)	0.02883	0.06171	21	0.467	0.645
12	Fiber Food Group (FFG)	Fruits - Fiber (g)	0.020426	0.049701	21	0.411	0.685
6	Fiber Food Group (FFG)	Other Cereal Fiber (g/MJ)	0.002414	0.001269	47	1.902	0.0633
12	Fiber Food Group (FFG)	Other Cereal Fiber (g/MJ)	-0.00233	0.0016	21	-1.456	0.16
12	Fiber Food Group (FFG)	Other Cereal Fiber (g/MJ)	-0.00233	0.0016	21	-1.456	0.16
9	Fiber Food Group (FFG)	Other Cereal Fiber (g/MJ)	0.0005717	0.0031758	21	0.18	0.859
6	Fiber Food Group (FFG)	Other Cereal Fiber (g)	1.0107	0.49632	47	2.036	0.0474	*
12	Fiber Food Group (FFG)	Other Cereal Fiber (g)	-0.82889	0.54823	21	-1.512	0.145
12	Fiber Food Group (FFG)	Other Cereal Fiber (g)	-0.82889	0.54823	21	-1.512	0.145
9	Fiber Food Group (FFG)	Other Cereal Fiber (g)	0.35195	1.18572	21	0.297	0.77
9	Fiber Food Group (FFG)	Berries - Fiber (g/MJ)	0.0003227	0.0004274	21	0.755	0.459
6	Fiber Food Group (FFG)	Berries - Fiber (g/MJ)	0.0003537	0.0004901	47	0.722	0.4741
12	Fiber Food Group (FFG)	Berries - Fiber (g/MJ)	-0.0002802	0.0004541	21	-0.617	0.544
9	Fiber Food Group (FFG)	Berries - Fiber (g)	0.137901	0.144472	21	0.955	0.351
12	Fiber Food Group (FFG)	Berries - Fiber (g)	-0.103095	0.131304	21	-0.785	0.441
6	Fiber Food Group (FFG)	Berries - Fiber (g)	0.13348	0.19208	47	0.695	0.4905
9	Breastfeeding	Breastmilk E%	-0.00268	0.005617	21	-0.477	0.638
6	Breastfeeding	Breastmilk E%	-0.011465	0.004589	47	-2.498	0.016	*
12	Breastfeeding	Breastmilk E%	-0.009154	0.009077	21	-1.008	0.325
3	Breastfeeding	Breastmilk E%	0.002852	0.003964	59	0.719	0.475
6	Breastfeeding	Breastmilk (kJ)	-0.0002488	0.0001366	47	-1.821	0.0749
12	Breastfeeding	Breastmilk (kJ)	-0.0003168	0.0002365	21	-1.34	0.195
3	Breastfeeding	Breastmilk (kJ)	0.0001155	0.0001245	59	0.928	0.3574
9	Breastfeeding	Breastmilk (kJ)	-0.0001264	0.0001588	21	-0.796	0.435

## Sheet: STable 4
Supplementary Table 4. Longitudinal and cross-sectional associations between microbial species and the outcome, based on metagenomics
Timepoint (month)	Nutrition Category	Variable description	Feature	Coefficient	N	N.not.zero	P value	Q value	Standard error
3	Breastfeeding	Breastfed (YES/NO)	s__Akkermansia_muciniphila	-13.0371	68	7	1.81638e-12	9.91741e-10	1.47431
3	Breastfeeding	Breast milk (kJ)	s__Gemella_haemolysans	0.50507	68	9	0.000907169	0.188527	0.14257
3	Fiber type	SDFS total inc. HMO (g)	s__Gemella_haemolysans	0.505177	68	9	0.000905036	0.188531	0.142569
3	Fiber type	SDFP total (g)	s__Streptococcus_salivarius_CAG_79	0.415987	68	9	9.74245e-05	0.0531938	0.097657
3	Fiber type	SDFP (g/MJ)	s__Streptococcus_salivarius_CAG_79	0.41579	68	9	9.74136e-05	0.0531878	0.0976098
3	Fiber type	HMO Breast milk fiber (g)	s__Gemella_haemolysans	0.505177	68	9	0.000905036	0.188531	0.142569
3	Solid foods started	Solids started	s__Varibaculum_cambriense	6.83044	68	23	6.75149e-06	0.00184316	1.38463
3	Total Fiber	TDF inc. HMO (g)	s__Gemella_haemolysans	0.50995	68	9	0.000816551	0.188552	0.142533
6	Breastfeeding	Breastfed (YES/NO)	s__Actinomyces_graevenitzii	-3.65601	55	10	6.89717e-05	0.00972501	0.838981
6	Breastfeeding	Breastfed (YES/NO)	s__Clostridioides_difficile	-5.47083	55	13	5.25083e-07	0.000148749	0.944978
6	Breastfeeding	Breastfed (YES/NO)	s__Clostridium_innocuum	-7.43124	55	10	5.27479e-07	0.000148749	1.28389
6	Breastfeeding	Breastfed (YES/NO)	s__Erysipelatoclostridium_ramosum	-3.76676	55	23	0.00192492	0.135707	1.14765
6	Breastfeeding	Breastfed (YES/NO)	s__Haemophilus_sp_HMSC71H05	-2.54198	55	9	0.000399806	0.0450981	0.667824
6	Breastfeeding	Breastfed (YES/NO)	s__Tyzzerella_nexilis	-4.34296	55	13	1.28442e-05	0.00241471	0.893105
6	Breastfeeding	Breast milk E%	s__Anaerostipes_hadrus	-3.22186	55	9	0.000212476	0.111635	0.802441
6	Breastfeeding	Breast milk E%	s__Streptococcus_thermophilus	-1.86268	55	11	0.00143607	0.158757	0.549923
6	Breastfeeding	Breast milk E%	s__Streptococcus_vestibularis	-1.49395	55	9	0.0010514	0.158757	0.427694
6	Fiber Food Group (FFG)	Wheat - TDF%	s__Enterococcus_avium	0.778214	55	11	0.00303624	0.164808	0.248948
6	Fiber Food Group (FFG)	Wheat - TDF%	s__Streptococcus_vestibularis	0.641785	55	9	0.00297879	0.164808	0.20486
6	Fiber Food Group (FFG)	Wheat - TDF%	s__Tyzzerella_nexilis	0.887054	55	13	0.00225242	0.164677	0.274508
6	Fiber Food Group (FFG)	Wheat - Fiber (g/MJ)	s__Enterococcus_avium	0.775005	55	11	0.00304068	0.16673	0.247963
6	Fiber Food Group (FFG)	Wheat - Fiber (g/MJ)	s__Tyzzerella_nexilis	0.924747	55	13	0.00130937	0.107695	0.270498
6	Fiber Food Group (FFG)	Wheat - Fiber (g)	s__Clostridium_paraputrificum	0.634509	55	11	0.00554062	0.227858	0.218211
6	Fiber Food Group (FFG)	Wheat - Fiber (g)	s__Enterococcus_avium	0.76547	55	11	0.00339468	0.186141	0.248035
6	Fiber Food Group (FFG)	Wheat - Fiber (g)	s__Ruthenibacterium_lactatiformans	0.622878	55	7	0.00376835	0.190736	0.204317
6	Fiber Food Group (FFG)	Wheat - Fiber (g)	s__Streptococcus_lutetiensis	0.372582	55	6	0.00627985	0.243067	0.130217
6	Fiber Food Group (FFG)	Wheat - Fiber (g)	s__Tyzzerella_nexilis	0.928201	55	13	0.0012201	0.100354	0.269615
6	Fiber Food Group (FFG)	Vegetables - TDF%	s__Anaerostipes_hadrus	1.9589	55	9	0.00182474	0.225093	0.592756
6	Fiber Food Group (FFG)	Vegetables - TDF%	s__Haemophilus_sp_HMSC71H05	-0.975623	55	9	0.00296133	0.225093	0.311214
6	Fiber Food Group (FFG)	Vegetables - Fiber (g/MJ)	s__Bifidobacterium_dentium	1.68523	55	10	0.00120122	0.131733	0.488759
6	Fiber Food Group (FFG)	Vegetables - Fiber (g/MJ)	s__Streptococcus_thermophilus	0.954159	55	11	0.00217997	0.204917	0.294233
6	Fiber Food Group (FFG)	Vegetables - Fiber (g)	s__Bifidobacterium_dentium	1.85872	55	10	0.000141479	0.0207059	0.448606
6	Fiber Food Group (FFG)	Vegetables - Fiber (g)	s__Streptococcus_thermophilus	0.93751	55	11	0.00162371	0.152628	0.280269
6	Fiber Food Group (FFG)	Rye - TDF%	s__Anaerostipes_caccae	0.776029	55	6	0.000814043	0.0734987	0.216842
6	Fiber Food Group (FFG)	Rye - TDF%	s__Clostridioides_difficile	-0.97229	55	13	0.00233981	0.153959	0.302132
6	Fiber Food Group (FFG)	Rye - TDF%	s__Clostridium_innocuum	-1.21075	55	10	0.00567519	0.248952	0.417661
6	Fiber Food Group (FFG)	Rye - TDF%	s__Enterococcus_avium	1.00194	55	11	0.000158948	0.026147	0.243972
6	Fiber Food Group (FFG)	Rye - Fiber (g/MJ)	s__Anaerostipes_caccae	0.763995	55	6	0.00100345	0.0825334	0.21774
6	Fiber Food Group (FFG)	Rye - Fiber (g/MJ)	s__Clostridioides_difficile	-0.958615	55	13	0.00273395	0.179894	0.303049
6	Fiber Food Group (FFG)	Rye - Fiber (g/MJ)	s__Enterococcus_avium	0.985133	55	11	0.000213076	0.0280408	0.245413
6	Fiber Food Group (FFG)	Rye - Fiber (g)	s__Anaerostipes_caccae	0.756738	55	6	0.00113936	0.0937125	0.218338
6	Fiber Food Group (FFG)	Rye - Fiber (g)	s__Clostridioides_difficile	-0.950946	55	13	0.00298723	0.19656	0.303642
6	Fiber Food Group (FFG)	Rye - Fiber (g)	s__Enterococcus_avium	0.977138	55	11	0.000245241	0.0322737	0.246164
6	Fiber Food Group (FFG)	Potatoes - TDF%	s__Clostridium_innocuum	-1.49908	55	10	0.00237896	0.142305	0.466672
6	Fiber Food Group (FFG)	Potatoes - TDF%	s__Streptococcus_vestibularis	0.869535	55	9	0.000534804	0.0444867	0.233897
6	Fiber Food Group (FFG)	Other Foods - TDF%	s__Bacteroides_caccae	0.523995	55	7	0.00144766	0.11907	0.154826
6	Fiber Food Group (FFG)	Other Foods - Fiber (g/MJ)	s__Bacteroides_caccae	0.52509	55	7	0.0014066	0.115693	0.1547
6	Fiber Food Group (FFG)	Other Foods - Fiber (g)	s__Bacteroides_caccae	0.552284	55	7	0.000724919	0.0794995	0.152677
6	Fiber Food Group (FFG)	Other Cereal Fiber (g/MJ)	s__Streptococcus_vestibularis	0.667336	55	9	0.00219683	0.144551	0.205957
6	Fiber Food Group (FFG)	Other Cereal Fiber (g)	s__Streptococcus_vestibularis	0.699282	55	9	0.00115226	0.10446	0.201983
6	Fiber Food Group (FFG)	Oat - TDF%	s__Adlercreutzia_equolifaciens	0.774201	55	8	0.000117406	0.0185605	0.184262
6	Fiber Food Group (FFG)	Oat - TDF%	s__Asaccharobacter_celatus	0.841386	55	11	0.00121198	0.113926	0.244237
6	Fiber Food Group (FFG)	Oat - TDF%	s__Bifidobacterium_breve	2.63695	55	26	0.00328833	0.154552	0.851305
6	Fiber Food Group (FFG)	Oat - Fiber (g/MJ)	s__Adlercreutzia_equolifaciens	0.603184	55	8	0.00276582	0.165447	0.190934
6	Fiber Food Group (FFG)	Oat - Fiber (g/MJ)	s__Asaccharobacter_celatus	0.76558	55	11	0.00266249	0.165447	0.24131
6	Fiber Food Group (FFG)	Oat - Fiber (g/MJ)	s__Bacteroides_ovatus	0.923111	55	16	0.00339258	0.171717	0.299094
6	Fiber Food Group (FFG)	Oat - Fiber (g/MJ)	s__Bifidobacterium_breve	2.77325	55	26	0.0013508	0.146889	0.813731
6	Fiber Food Group (FFG)	Oat - Fiber (g)	s__Adlercreutzia_equolifaciens	0.56645	55	8	0.00490942	0.195625	0.191865
6	Fiber Food Group (FFG)	Oat - Fiber (g)	s__Asaccharobacter_celatus	0.796119	55	11	0.00157944	0.129909	0.237326
6	Fiber Food Group (FFG)	Oat - Fiber (g)	s__Bacteroides_ovatus	0.966941	55	16	0.00189962	0.138884	0.293831
6	Fiber Food Group (FFG)	Oat - Fiber (g)	s__Bifidobacterium_breve	2.73849	55	26	0.00145967	0.129909	0.809824
6	Fiber Food Group (FFG)	Oat - Fiber (g)	s__Cutibacterium_acnes	0.651857	55	9	0.00316235	0.177301	0.2095
6	Fiber Food Group (FFG)	Oat - Fiber (g)	s__Megasphaera_micronuciformis	1.39164	55	13	0.00752346	0.247522	0.498195
6	Fiber Food Group (FFG)	Legumes, nuts and seeds- Fiber (g/MJ)	s__Bacteroides_stercoris	1.81505	55	6	0.000948303	0.0972618	0.514508
6	Fiber Food Group (FFG)	Legumes, nuts and seeds- Fiber (g/MJ)	s__Streptococcus_salivarius_CAG_79	0.480231	55	9	0.00438859	0.240641	0.160433
6	Fiber Food Group (FFG)	Legumes, nuts and seeds - TDF%	s__Bacteroides_stercoris	1.88408	55	6	0.000637851	0.069951	0.514822
6	Fiber Food Group (FFG)	Legumes, nuts and seeds - TDF%	s__Streptococcus_salivarius_CAG_79	0.500867	55	9	0.00312129	0.189908	0.160732
6	Fiber Food Group (FFG)	Legumes, nuts and seeds - Fiber (g)	s__Bacteroides_stercoris	1.79521	55	6	0.00106393	0.10001	0.51453
6	Fiber Food Group (FFG)	Juice - TDF%	s__Streptococcus_salivarius_CAG_79	0.576589	55	9	0.000137512	0.0180966	0.138862
6	Fiber Food Group (FFG)	Juice - Fiber (g/MJ)	s__Anaerostipes_caccae	0.642552	55	6	0.00376441	0.178097	0.210745
6	Fiber Food Group (FFG)	Juice - Fiber (g/MJ)	s__Prevotella_bivia	0.474271	55	7	0.000838743	0.0873654	0.132893
6	Fiber Food Group (FFG)	Juice - Fiber (g/MJ)	s__Streptococcus_salivarius_CAG_79	0.443363	55	9	0.00354388	0.178097	0.144385
6	Fiber Food Group (FFG)	Juice - Fiber (g)	s__Anaerostipes_caccae	0.641548	55	6	0.00385735	0.181295	0.211025
6	Fiber Food Group (FFG)	Juice - Fiber (g)	s__Prevotella_bivia	0.47411	55	7	0.000852402	0.0866556	0.133049
6	Fiber Food Group (FFG)	Juice - Fiber (g)	s__Streptococcus_salivarius_CAG_79	0.44048	55	9	0.00382003	0.181295	0.14472
6	Fiber Food Group (FFG)	Fruit - Fiber (g)	s__Veillonella_dispar	1.38343	55	39	0.00292872	0.230216	0.440746
6	Fiber Food Group (FFG)	Berries - TDF%	s__Enterococcus_avium	0.972073	55	11	0.000962234	0.105525	0.275935
6	Fiber type	TDF inc. HMO (g/MJ)	s__Streptococcus_thermophilus	-1.78371	55	11	0.00353043	0.224238	0.580622
6	Fiber type	TDF inc. HMO (g/MJ)	s__Streptococcus_vestibularis	-1.56027	55	9	0.000961007	0.146181	0.442848
6	Fiber type	TDF inc. HMO (g/MJ)	s__Veillonella_infantium	2.95548	55	38	0.00459225	0.235628	0.992839
6	Fiber type	TDF inc. HMO (g)	s__Asaccharobacter_celatus	0.908658	55	11	0.00183529	0.109784	0.275122
6	Fiber type	TDF inc. HMO (g)	s__Bifidobacterium_breve	3.1706	55	26	0.00142941	0.0940549	0.935624
6	Fiber type	TDF inc. HMO (g)	s__Bifidobacterium_dentium	1.84098	55	10	0.00053836	0.0587355	0.495496
6	Fiber type	TDF inc. HMO (g)	s__Veillonella_atypica	2.50099	55	40	0.000151918	0.0199925	0.606892
6	Fiber type	TDF inc. HMO (g)	s__Veillonella_dispar	1.69897	55	39	0.000624846	0.0587355	0.463382
6	Fiber type	TDF inc. HMO (g)	s__Veillonella_infantium	1.75451	55	38	0.00122377	0.0894713	0.509783
6	Fiber type	TDF Complementary Foods (g/MJ)	s__Asaccharobacter_celatus	0.959775	55	11	0.00140691	0.102861	0.282771
6	Fiber type	TDF Complementary Foods (g/MJ)	s__Bifidobacterium_breve	3.37796	55	26	0.000965721	0.0794306	0.959206
6	Fiber type	TDF Complementary Foods (g/MJ)	s__Veillonella_atypica	2.58068	55	40	0.000155523	0.0205598	0.627351
6	Fiber type	TDF Complementary Foods (g/MJ)	s__Veillonella_dispar	1.76645	55	39	0.00057087	0.0626054	0.477911
6	Fiber type	TDF Complementary Foods (g/MJ)	s__Veillonella_infantium	1.89306	55	38	0.000685645	0.0644506	0.520675
6	Fiber type	TDF Complementary Foods (g)	s__Asaccharobacter_celatus	0.908658	55	11	0.00183529	0.109784	0.275122
6	Fiber type	TDF Complementary Foods (g)	s__Bifidobacterium_breve	3.1706	55	26	0.00142941	0.0940549	0.935624
6	Fiber type	TDF Complementary Foods (g)	s__Bifidobacterium_dentium	1.84098	55	10	0.00053836	0.0587355	0.495496
6	Fiber type	TDF Complementary Foods (g)	s__Veillonella_atypica	2.50099	55	40	0.000151918	0.0199925	0.606892
6	Fiber type	TDF Complementary Foods (g)	s__Veillonella_dispar	1.69897	55	39	0.000624846	0.0587355	0.463382
6	Fiber type	TDF Complementary Foods (g)	s__Veillonella_infantium	1.75451	55	38	0.00122377	0.0894713	0.509783
6	Fiber type	SDFS total inc. HMO (g/MJ)	s__Anaerostipes_hadrus	-3.19108	55	9	0.000190323	0.0781767	0.787929
6	Fiber type	SDFS total inc. HMO (g/MJ)	s__Streptococcus_thermophilus	-2.02613	55	11	0.000356429	0.0781767	0.52633
6	Fiber type	SDFS total inc. HMO (g/MJ)	s__Streptococcus_vestibularis	-1.52863	55	9	0.000616843	0.101471	0.416441
6	Fiber type	SDFS - Complementary Foods (g/MJ)	s__Bifidobacterium_adolescentis	1.42307	55	7	0.0002898	0.0381376	0.36339
6	Fiber type	SDFS - Complementary Foods (g/MJ)	s__Clostridium_paraputrificum	0.791324	55	11	0.00282555	0.178762	0.25109
6	Fiber type	SDFS - Complementary Foods (g/MJ)	s__Veillonella_atypica	2.18282	55	40	0.00111477	0.104788	0.628463
6	Fiber type	SDFS - Complementary Foods (g)	s__Bifidobacterium_adolescentis	1.29281	55	7	0.000917946	0.100668	0.365341
6	Fiber type	SDFS - Complementary Foods (g)	s__Clostridium_paraputrificum	0.801547	55	11	0.00200944	0.149684	0.245026
6	Fiber type	SDFS - Complementary Foods (g)	s__Veillonella_atypica	2.26768	55	40	0.000515082	0.0677847	0.607972
6	Fiber type	SDFP total (g)	s__Adlercreutzia_equolifaciens	0.670665	55	8	0.00275852	0.151259	0.212231
6	Fiber type	SDFP total (g)	s__Asaccharobacter_celatus	1.05285	55	11	0.000130332	0.0171517	0.252542
6	Fiber type	SDFP total (g)	s__Bacteroides_ovatus	1.07699	55	16	0.00199839	0.131494	0.329033
6	Fiber type	SDFP total (g)	s__Bifidobacterium_breve	2.78765	55	26	0.0041387	0.160325	0.924696
6	Fiber type	SDFP total (g)	s__Bifidobacterium_dentium	1.70983	55	10	0.000957298	0.0793352	0.485118
6	Fiber type	SDFP total (g)	s__Cutibacterium_acnes	0.661066	55	9	0.00799536	0.247547	0.238626
6	Fiber type	SDFP total (g)	s__Intestinibacter_bartlettii	1.19108	55	31	0.00906717	0.247547	0.437533
6	Fiber type	SDFP total (g)	s__Megasphaera_micronuciformis	1.51643	55	13	0.00937544	0.247547	0.559686
6	Fiber type	SDFP total (g)	s__Veillonella_atypica	2.12785	55	40	0.00108513	0.0793352	0.611034
6	Fiber type	SDFP total (g)	s__Veillonella_dispar	1.43573	55	39	0.00328693	0.154486	0.463486
6	Fiber type	SDFP total (g)	s__Veillonella_infantium	1.51921	55	38	0.00425737	0.160325	0.505662
6	Fiber type	SDFP (g/MJ)	s__Adlercreutzia_equolifaciens	0.74485	55	8	0.0010615	0.0915732	0.213436
6	Fiber type	SDFP (g/MJ)	s__Asaccharobacter_celatus	1.08967	55	11	0.000108658	0.0142993	0.257864
6	Fiber type	SDFP (g/MJ)	s__Bacteroides_ovatus	1.0372	55	16	0.00390556	0.155052	0.341673
6	Fiber type	SDFP (g/MJ)	s__Bifidobacterium_breve	2.9667	55	26	0.00280215	0.141832	0.940464
6	Fiber type	SDFP (g/MJ)	s__Eggerthella_lenta	1.98281	55	28	0.00639272	0.21032	0.694606
6	Fiber type	SDFP (g/MJ)	s__Veillonella_atypica	2.13657	55	40	0.00140609	0.102801	0.629444
6	Fiber type	SDFP (g/MJ)	s__Veillonella_dispar	1.48009	55	39	0.00309005	0.145232	0.474426
6	Fiber type	SDFP (g/MJ)	s__Veillonella_infantium	1.63046	55	38	0.00263813	0.141832	0.513392
6	Fiber type	IDF total (g)	s__Bifidobacterium_breve	3.12128	55	26	0.00151534	0.110789	0.926537
6	Fiber type	IDF total (g)	s__Bifidobacterium_dentium	1.82467	55	10	0.000522621	0.0573141	0.489825
6	Fiber type	IDF total (g)	s__Veillonella_atypica	2.22701	55	40	0.000789648	0.0658076	0.620525
6	Fiber type	IDF total (g)	s__Veillonella_dispar	1.65111	55	39	0.000800092	0.0658076	0.46062
6	Fiber type	IDF total (g)	s__Veillonella_infantium	1.68066	55	38	0.00181182	0.119218	0.508182
6	Fiber type	IDF (g/MJ)	s__Bifidobacterium_breve	3.31862	55	26	0.000923087	0.075014	0.938318
6	Fiber type	IDF (g/MJ)	s__Veillonella_atypica	2.27034	55	40	0.000825098	0.075014	0.635188
6	Fiber type	IDF (g/MJ)	s__Veillonella_dispar	1.70442	55	39	0.000703357	0.075014	0.469882
6	Fiber type	IDF (g/MJ)	s__Veillonella_infantium	1.79932	55	38	0.00102603	0.075014	0.513908
6	Fiber type	HMO Breast milk fiber (g/MJ)	s__Anaerostipes_hadrus	-3.22112	55	9	0.000213556	0.111514	0.802578
6	Fiber type	HMO Breast milk fiber (g/MJ)	s__Streptococcus_thermophilus	-1.86349	55	11	0.00142964	0.158307	0.549912
6	Fiber type	HMO Breast milk fiber (g/MJ)	s__Streptococcus_vestibularis	-1.4944	55	9	0.00104817	0.158307	0.427698
6	Milk Formula	Milk Formula E%	s__Anaerostipes_hadrus	3.85499	55	9	0.000915075	0.0860171	1.08908
6	Milk Formula	Milk Formula E%	s__Blautia_wexlerae	5.55496	55	17	0.000147356	0.0243816	1.34484
6	Milk Formula	Milk Formula E%	s__Hungatella_hathewayi	3.39098	55	9	0.00369218	0.186881	1.10963
6	Milk Formula	Milk Formula E%	s__Streptococcus_thermophilus	2.97195	55	11	7.15399e-05	0.0243816	0.682402
6	Milk Formula	Milk Formula E%	s__Streptococcus_vestibularis	2.23972	55	9	0.000145779	0.0243816	0.541789
6	Solid foods started	Solids started	s__Veillonella_atypica	6.80707	55	40	0.000811467	0.0762779	1.90421
6	Solid foods started	Solids started	s__Veillonella_parvula	6.46357	55	49	0.00151734	0.122254	1.9214
6	Total Fiber	TDF inc. HMO (g)	s__Bifidobacterium_dentium	3.51102	55	10	4.24754e-06	0.00279488	0.675043
6	Total Fiber	TDF inc. HMO (g)	s__Olsenella_scatoligenes	-1.40591	55	11	0.00332792	0.23063	0.454508
9	Fiber Food Group (FFG)	Wheat - TDF%	s__Bilophila_wadsworthia	0.593706	28	3	0.000601904	0.206476	0.147249
9	Fiber Food Group (FFG)	Wheat - TDF%	s__Citrobacter_farmeri	1.44467	28	4	5.24813e-05	0.0459736	0.285715
9	Fiber Food Group (FFG)	Rye - Fiber (g)	s__Parasutterella_excrementihominis	1.29398	28	3	0.000909756	0.192124	0.335317
9	Fiber Food Group (FFG)	Rye - Fiber (g)	s__Streptococcus_lutetiensis	1.1781	28	3	0.00132912	0.194052	0.318434
9	Fiber Food Group (FFG)	Rye - Fiber (g)	s__Turicimonas_muris	0.91812	28	3	0.00105827	0.192124	0.241897
9	Fiber Food Group (FFG)	Other Foods - TDF%	s__Gemella_haemolysans	0.556172	28	5	0.000888177	0.135372	0.14375
9	Fiber Food Group (FFG)	Other Foods - TDF%	s__Granulicatella_elegans	0.933763	28	3	1.3675e-05	0.0118511	0.16577
9	Fiber Food Group (FFG)	Other Foods - TDF%	s__Olsenella_scatoligenes	0.941434	28	3	0.000927207	0.135372	0.244465
9	Fiber Food Group (FFG)	Other Foods - TDF%	s__Streptococcus_peroris	0.993582	28	5	0.000179192	0.0523241	0.218904
9	Fiber Food Group (FFG)	Other Foods - TDF%	s__Turicibacter_sanguinis	1.15718	28	3	2.70573e-05	0.0118511	0.216752
9	Fiber Food Group (FFG)	Other Foods - Fiber (g/MJ)	s__Actinomyces_sp_HMSC035G02	1.67837	28	7	0.00259467	0.227293	0.491233
9	Fiber Food Group (FFG)	Other Foods - Fiber (g/MJ)	s__Bifidobacterium_adolescentis	1.32514	28	9	0.00182944	0.200324	0.37172
9	Fiber Food Group (FFG)	Other Foods - Fiber (g/MJ)	s__Gemella_haemolysans	0.56942	28	5	0.000850464	0.124168	0.146485
9	Fiber Food Group (FFG)	Other Foods - Fiber (g/MJ)	s__Granulicatella_elegans	0.957964	28	3	1.16804e-05	0.00511601	0.168023
9	Fiber Food Group (FFG)	Other Foods - Fiber (g/MJ)	s__Haemophilus_haemolyticus	1.08474	28	6	0.00333997	0.243561	0.327827
9	Fiber Food Group (FFG)	Other Foods - Fiber (g/MJ)	s__Olsenella_scatoligenes	1.05485	28	3	0.000166997	0.0365722	0.2309
9	Fiber Food Group (FFG)	Other Foods - Fiber (g/MJ)	s__Ruminococcus_bicirculans	1.04059	28	3	0.00411242	0.243561	0.323209
9	Fiber Food Group (FFG)	Other Foods - Fiber (g/MJ)	s__Streptococcus_peroris	1.02428	28	5	0.000145217	0.0365722	0.221367
9	Fiber Food Group (FFG)	Other Foods - Fiber (g/MJ)	s__Turicibacter_sanguinis	1.27148	28	3	2.00933e-06	0.00176017	0.196135
9	Fiber Food Group (FFG)	Other Foods - Fiber (g/MJ)	s__Veillonella_tobetsuensis	1.10666	28	3	0.00114117	0.142809	0.294026
9	Fiber Food Group (FFG)	Other Foods - Fiber (g)	s__Actinomyces_odontolyticus	1.11984	28	9	0.00229001	0.182368	0.322745
9	Fiber Food Group (FFG)	Other Foods - Fiber (g)	s__Actinomyces_sp_HMSC035G02	1.81914	28	7	0.00104353	0.101571	0.478546
9	Fiber Food Group (FFG)	Other Foods - Fiber (g)	s__Bifidobacterium_adolescentis	1.40495	28	9	0.000968808	0.101571	0.366581
9	Fiber Food Group (FFG)	Other Foods - Fiber (g)	s__Gemella_haemolysans	0.612597	28	5	0.000303374	0.0531511	0.141854
9	Fiber Food Group (FFG)	Other Foods - Fiber (g)	s__Granulicatella_elegans	1.00143	28	3	3.99419e-06	0.00192003	0.162205
9	Fiber Food Group (FFG)	Other Foods - Fiber (g)	s__Haemophilus_haemolyticus	1.17545	28	6	0.00142466	0.1248	0.320248
9	Fiber Food Group (FFG)	Other Foods - Fiber (g)	s__Olsenella_scatoligenes	1.07661	28	3	0.000147032	0.0322	0.232939
9	Fiber Food Group (FFG)	Other Foods - Fiber (g)	s__Ruminococcus_bicirculans	1.035	28	3	0.00511114	0.23565	0.331129
9	Fiber Food Group (FFG)	Other Foods - Fiber (g)	s__Streptococcus_peroris	1.07406	28	5	6.64859e-05	0.0194139	0.216715
9	Fiber Food Group (FFG)	Other Foods - Fiber (g)	s__Turicibacter_sanguinis	1.26567	28	3	4.38364e-06	0.00192003	0.206389
9	Fiber Food Group (FFG)	Other Foods - Fiber (g)	s__Veillonella_tobetsuensis	1.13726	28	3	0.000940236	0.101571	0.295766
9	Fiber Food Group (FFG)	Other Cereal Fiber - TDF%	s__Bacteroides_ovatus	3.77495	28	11	0.000194052	0.152246	0.837852
9	Fiber Food Group (FFG)	Other Cereal Fiber - TDF%	s__Clostridium_asparagiforme	0.650206	28	3	0.000536553	0.152246	0.159362
9	Fiber Food Group (FFG)	Legumes, nuts and seeds- Fiber (g/MJ)	s__Turicibacter_sanguinis	1.16051	28	3	6.67557e-05	0.058478	0.234238
9	Fiber Food Group (FFG)	Legumes, nuts and seeds - TDF%	s__Roseburia_inulinivorans	1.02863	28	7	0.00019634	0.0859969	0.228553
9	Fiber Food Group (FFG)	Legumes, nuts and seeds - TDF%	s__Turicibacter_sanguinis	1.20577	28	3	1.72306e-05	0.015094	0.217928
9	Fiber Food Group (FFG)	Fruit - TDF%	s__Enterococcus_gallinarum	0.883687	28	5	0.000463054	0.200723	0.213364
9	Fiber Food Group (FFG)	Fruit - TDF%	s__Haemophilus_sp_HMSC71H05	1.50841	28	7	3.83144e-06	0.00335634	0.243589
9	Fiber Food Group (FFG)	Fruit - Fiber (g/MJ)	s__Enterococcus_gallinarum	0.90818	28	5	0.000421823	0.184758	0.217233
9	Fiber Food Group (FFG)	Fruit - Fiber (g/MJ)	s__Haemophilus_sp_HMSC71H05	1.53286	28	7	4.85237e-06	0.00425067	0.251811
9	Fiber Food Group (FFG)	Fruit - Fiber (g)	s__Enterococcus_gallinarum	0.884771	28	5	0.000710356	0.207424	0.223278
9	Fiber Food Group (FFG)	Fruit - Fiber (g)	s__Haemophilus_sp_HMSC71H05	1.41561	28	7	6.47498e-05	0.0567208	0.284986
9	Fiber Food Group (FFG)	Berries -Fiber (g/MJ)	s__Bacteroides_salyersiae	1.14136	28	3	0.000134365	0.0588521	0.244944
9	Fiber Food Group (FFG)	Berries -Fiber (g/MJ)	s__Sutterella_parvirubra	0.503248	28	3	0.00011324	0.0588521	0.10636
9	Fiber Food Group (FFG)	Berries - Fiber (g)	s__Bacteroides_salyersiae	1.21716	28	3	2.79354e-05	0.0244714	0.228572
9	Fiber Food Group (FFG)	Berries - Fiber (g)	s__Sutterella_parvirubra	0.511137	28	3	8.41636e-05	0.0368637	0.105247
9	Fiber type	SDFS total inc. HMO (g)	s__Bacteroides_uniformis	-6.3791	28	12	0.00145912	0.206708	1.64109
9	Fiber type	IDF total (g)	s__Staphylococcus_hominis	0.482231	28	3	0.000853099	0.181283	0.116167
9	Milk Formula	Milk Formula E%	s__Haemophilus_parainfluenzae	5.67308	28	10	0.000168423	0.03579	1.14186
9	Milk Formula	Milk Formula E%	s__Haemophilus_sp_HMSC71H05	3.58367	28	5	0.0016947	0.142726	0.939655
9	Milk Formula	Milk Formula E%	s__Klebsiella_quasipneumoniae	3.30106	28	9	0.00235078	0.142726	0.903426
9	Milk Formula	Milk Formula E%	s__Klebsiella_variicola	2.01598	28	6	0.00157416	0.142726	0.52364
12	Fiber Food Group (FFG)	Wheat - Fiber (g/MJ)	s__Clostridium_symbiosum	1.89035	28	12	0.00191459	0.240502	0.53315
12	Fiber Food Group (FFG)	Wheat - Fiber (g)	s__Clostridium_symbiosum	1.93911	28	12	0.00127917	0.223908	0.521856
12	Fiber Food Group (FFG)	Vegetables - TDF%	s__Actinomyces_graevenitzii	0.509573	28	3	0.000103864	0.0492313	0.106875
12	Fiber Food Group (FFG)	Vegetables - TDF%	s__Klebsiella_michiganensis	2.00416	28	7	0.00030883	0.0975902	0.464891
12	Fiber Food Group (FFG)	Vegetables - Fiber (g/MJ)	s__Citrobacter_freundii	0.998386	28	3	7.29164e-06	0.00691247	0.169004
12	Fiber Food Group (FFG)	Vegetables - Fiber (g/MJ)	s__Klebsiella_oxytoca	1.99393	28	9	0.000362613	0.114586	0.469834
12	Fiber Food Group (FFG)	Vegetables - Fiber (g)	s__Citrobacter_freundii	1.0178	28	3	2.60569e-06	0.0024702	0.1599
12	Fiber Food Group (FFG)	Vegetables - Fiber (g)	s__Klebsiella_oxytoca	1.9551	28	9	0.00045398	0.143458	0.471114
12	Fiber Food Group (FFG)	Other Foods - TDF%	s__Enterobacter_cloacae	1.50929	28	4	2.16461e-05	0.0123284	0.277723
12	Fiber Food Group (FFG)	Other Foods - TDF%	s__Enterobacter_hormaechei	1.52806	28	5	2.60092e-05	0.0123284	0.285316
12	Fiber Food Group (FFG)	Berries -Fiber (g/MJ)	s__Citrobacter_freundii	0.799262	28	3	0.00153506	0.192612	0.219639
12	Fiber Food Group (FFG)	Berries -Fiber (g/MJ)	s__Porphyromonas_asaccharolytica	0.487746	28	3	0.00244231	0.231531	0.141689
12	Fiber Food Group (FFG)	Berries -Fiber (g/MJ)	s__Sutterella_parvirubra	0.56117	28	4	0.0017081	0.192612	0.156146
12	Fiber Food Group (FFG)	Berries - TDF%	s__Porphyromonas_asaccharolytica	0.520642	28	3	0.00145784	0.201582	0.142223
12	Fiber Food Group (FFG)	Berries - TDF%	s__Prevotella_buccalis	1.12174	28	3	0.00212639	0.201582	0.320389
12	Fiber Food Group (FFG)	Berries - Fiber (g)	s__Citrobacter_freundii	0.849493	28	3	0.000644133	0.190728	0.212182
12	Fiber Food Group (FFG)	Berries - Fiber (g)	s__Sutterella_parvirubra	0.566382	28	4	0.00160128	0.190728	0.156409
12	Fiber type	SDFS - Complementary Foods (g/MJ)	s__Streptococcus_thermophilus	0.864843	28	3	0.00249993	0.176638	0.24154
longitudinal	Breastfeeding	Breast milk E%	s__Adlercreutzia_equolifaciens	-0.789589	179	32	0.0169318	0.223213	0.32734
longitudinal	Breastfeeding	Breast milk E%	s__Akkermansia_muciniphila	-2.54069	179	36	0.000831815	0.03539	0.746544
longitudinal	Breastfeeding	Breast milk E%	s__Blautia_wexlerae	-1.86481	179	69	0.000630345	0.0304253	0.535326
longitudinal	Breastfeeding	Breast milk E%	s__Clostridium_paraputrificum	-1.1974	179	35	0.00101229	0.037686	0.357923
longitudinal	Breastfeeding	Breast milk E%	s__Eubacterium_eligens	-0.86785	179	26	0.0228659	0.248929	0.377869
longitudinal	Breastfeeding	Breast milk E%	s__Eubacterium_rectale	-1.271	179	22	0.0104003	0.173834	0.490506
longitudinal	Breastfeeding	Breast milk E%	s__Faecalibacterium_prausnitzii	-2.55233	179	42	0.000102836	0.00740422	0.641544
longitudinal	Breastfeeding	Breast milk E%	s__Haemophilus_parainfluenzae	-1.40797	179	77	0.0118997	0.192037	0.553705
longitudinal	Breastfeeding	Breast milk E%	s__Lachnospira_pectinoschiza	-0.928296	179	24	0.0201538	0.238154	0.395742
longitudinal	Breastfeeding	Breast milk E%	s__Lactobacillus_casei	1.42619	179	34	0.00748388	0.140098	0.526802
longitudinal	Breastfeeding	Breast milk E%	s__Lactobacillus_paracasei	1.31789	179	35	0.00679606	0.129819	0.480891
longitudinal	Breastfeeding	Breast milk E%	s__Lactobacillus_rhamnosus	1.87006	179	77	0.0139687	0.210877	0.752737
longitudinal	Breastfeeding	Breast milk E%	s__Megasphaera_micronuciformis	-2.16974	179	45	0.00109613	0.037999	0.653181
longitudinal	Breastfeeding	Breast milk E%	s__Streptococcus_parasanguinis	-1.30473	179	116	0.0217255	0.245001	0.563193
longitudinal	Breastfeeding	Breast milk E%	s__Streptococcus_salivarius	-2.52786	179	124	0.000454949	0.025049	0.706867
longitudinal	Breastfeeding	Breast milk E%	s__Streptococcus_thermophilus	-1.2638	179	42	0.00441602	0.0984142	0.437914
longitudinal	Breastfeeding	Breast milk E%	s__Streptococcus_vestibularis	-0.969851	179	29	0.00199791	0.0561058	0.308879
longitudinal	Breastfeeding	Breast milk E%	s__Veillonella_atypica	-1.86196	179	114	0.0211408	0.243326	0.800059
longitudinal	Breastfeeding	Breast milk E%	s__Veillonella_dispar	-1.81858	179	109	0.00134707	0.0441334	0.557836
longitudinal	Breastfeeding	Breast milk E%	s__Veillonella_infantium	-1.66969	179	100	0.00313666	0.0752798	0.557093
longitudinal	Breastfeeding	Breast milk (kJ)	s__Adlercreutzia_equolifaciens	-0.726012	179	32	0.015038	0.20449	0.295259
longitudinal	Breastfeeding	Breast milk (kJ)	s__Akkermansia_muciniphila	-1.97357	179	36	0.00517606	0.115816	0.696461
longitudinal	Breastfeeding	Breast milk (kJ)	s__Blautia_wexlerae	-2.00882	179	69	5.45458e-05	0.0039273	0.484576
longitudinal	Breastfeeding	Breast milk (kJ)	s__Clostridium_paraputrificum	-1.00325	179	35	0.00276128	0.0782287	0.32998
longitudinal	Breastfeeding	Breast milk (kJ)	s__Clostridium_symbiosum	-0.609736	179	20	0.0167692	0.212108	0.252303
longitudinal	Breastfeeding	Breast milk (kJ)	s__Eubacterium_eligens	-0.917711	179	26	0.00894108	0.157903	0.346854
longitudinal	Breastfeeding	Breast milk (kJ)	s__Eubacterium_rectale	-1.19894	179	22	0.00784566	0.143991	0.445306
longitudinal	Breastfeeding	Breast milk (kJ)	s__Faecalibacterium_prausnitzii	-2.7604	179	42	4.30285e-06	0.000447497	0.580366
longitudinal	Breastfeeding	Breast milk (kJ)	s__Lactobacillus_casei	1.20705	179	34	0.012441	0.187819	0.477038
longitudinal	Breastfeeding	Breast milk (kJ)	s__Lactobacillus_paracasei	1.13479	179	35	0.010115	0.169066	0.435609
longitudinal	Breastfeeding	Breast milk (kJ)	s__Lactobacillus_rhamnosus	1.73018	179	77	0.0149523	0.20449	0.703607
longitudinal	Breastfeeding	Breast milk (kJ)	s__Megasphaera_micronuciformis	-1.58362	179	45	0.0094327	0.1635	0.602575
longitudinal	Breastfeeding	Breast milk (kJ)	s__Roseburia_hominis	-0.882773	179	22	0.00710951	0.135806	0.323585
longitudinal	Breastfeeding	Breast milk (kJ)	s__Roseburia_inulinivorans	-0.786861	179	27	0.0135675	0.201575	0.31504
longitudinal	Breastfeeding	Breast milk (kJ)	s__Streptococcus_salivarius	-2.05971	179	124	0.00187094	0.0592121	0.650943
longitudinal	Breastfeeding	Breast milk (kJ)	s__Streptococcus_thermophilus	-0.933147	179	42	0.0195147	0.23101	0.395191
longitudinal	Breastfeeding	Breast milk (kJ)	s__Veillonella_dispar	-1.45502	179	109	0.00529244	0.115816	0.514531
longitudinal	Breastfeeding	Breast milk (kJ)	s__Veillonella_infantium	-1.31258	179	100	0.011895	0.185447	0.515913
longitudinal	Breastfeeding	Breastfed (YES/NO)	s__Aeriscardovia_aeriphila	1.23123	179	107	0.0226272	0.225509	0.534109
longitudinal	Breastfeeding	Breastfed (YES/NO)	s__Akkermansia_muciniphila	-3.93075	179	36	0.000770838	0.0197925	1.14286
longitudinal	Breastfeeding	Breastfed (YES/NO)	s__Anaerostipes_caccae	-1.89878	179	23	0.00191399	0.038233	0.598763
longitudinal	Breastfeeding	Breastfed (YES/NO)	s__Anaerostipes_hadrus	-1.90967	179	51	0.0228538	0.225509	0.828784
longitudinal	Breastfeeding	Breastfed (YES/NO)	s__Bifidobacterium_breve	4.01426	179	84	0.00780886	0.116281	1.49108
longitudinal	Breastfeeding	Breastfed (YES/NO)	s__Blautia_wexlerae	-1.86535	179	69	0.0231393	0.225608	0.811538
longitudinal	Breastfeeding	Breastfed (YES/NO)	s__Clostridioides_difficile	-1.82408	179	25	0.000125133	0.00617926	0.456725
longitudinal	Breastfeeding	Breastfed (YES/NO)	s__Clostridium_aldenense	-1.14407	179	26	0.00808954	0.117676	0.424012
longitudinal	Breastfeeding	Breastfed (YES/NO)	s__Clostridium_bolteae	-1.45167	179	36	0.0166829	0.189768	0.597485
longitudinal	Breastfeeding	Breastfed (YES/NO)	s__Clostridium_innocuum	-2.48639	179	54	0.00212347	0.0399036	0.793294
longitudinal	Breastfeeding	Breastfed (YES/NO)	s__Clostridium_symbiosum	-0.941296	179	20	0.0217275	0.221431	0.405323
longitudinal	Breastfeeding	Breastfed (YES/NO)	s__Eubacterium_sp_CAG_38	1.27271	179	24	0.00974371	0.130821	0.486826
longitudinal	Breastfeeding	Breastfed (YES/NO)	s__Intestinibacter_bartlettii	-2.07259	179	86	0.00067051	0.0189361	0.598097
longitudinal	Breastfeeding	Breastfed (YES/NO)	s__Lactobacillus_casei	2.24375	179	34	0.00316828	0.0576627	0.739244
longitudinal	Breastfeeding	Breastfed (YES/NO)	s__Lactobacillus_paracasei	2.00717	179	35	0.0039072	0.0695651	0.677532
longitudinal	Breastfeeding	Breastfed (YES/NO)	s__Lactobacillus_rhamnosus	3.99591	179	77	0.000814116	0.0202049	1.16865
longitudinal	Breastfeeding	Breastfed (YES/NO)	s__Roseburia_intestinalis	-2.27876	179	29	0.00137413	0.0299138	0.696845
longitudinal	Breastfeeding	Breastfed (YES/NO)	s__Streptococcus_thermophilus	-2.16431	179	42	0.000568554	0.0172461	0.605348
longitudinal	Breastfeeding	Breastfed (YES/NO)	s__Tyzzerella_nexilis	-2.50149	179	38	0.000468505	0.0153482	0.699285
longitudinal	Breastfeeding	Breastfed (YES/NO)	s__Veillonella_infantium	-2.20539	179	100	0.00917591	0.125251	0.832666
longitudinal	Fiber Food Group (FFG)	Wheat - TDF%	s__Clostridium_symbiosum	0.892348	179	20	2.07492e-08	6.47374e-06	0.151317
longitudinal	Fiber Food Group (FFG)	Wheat - TDF%	s__Parabacteroides_distasonis	0.84858	179	61	0.00183781	0.0501154	0.265379
longitudinal	Fiber Food Group (FFG)	Wheat - TDF%	s__Parabacteroides_merdae	0.694812	179	25	0.00142211	0.0403361	0.2127
longitudinal	Fiber Food Group (FFG)	Wheat - TDF%	s__Ruminococcus_bromii	0.345332	179	18	0.00478509	0.0973662	0.120733
longitudinal	Fiber Food Group (FFG)	Wheat - TDF%	s__Sellimonas_intestinalis	0.824825	179	35	0.00280955	0.0674292	0.271501
longitudinal	Fiber Food Group (FFG)	Wheat - Fiber (g/MJ)	s__Clostridium_symbiosum	0.845339	179	20	1.46211e-08	3.42135e-06	0.14153
longitudinal	Fiber Food Group (FFG)	Wheat - Fiber (g/MJ)	s__Collinsella_aerofaciens	0.894619	179	78	0.0193877	0.240812	0.377191
longitudinal	Fiber Food Group (FFG)	Wheat - Fiber (g/MJ)	s__Parabacteroides_distasonis	0.646901	179	61	0.00925968	0.146899	0.243988
longitudinal	Fiber Food Group (FFG)	Wheat - Fiber (g/MJ)	s__Parabacteroides_merdae	0.575652	179	25	0.00425422	0.0829573	0.197462
longitudinal	Fiber Food Group (FFG)	Wheat - Fiber (g/MJ)	s__Ruminococcus_bromii	0.291115	179	18	0.0121013	0.176982	0.114767
longitudinal	Fiber Food Group (FFG)	Wheat - Fiber (g/MJ)	s__Sellimonas_intestinalis	0.777067	179	35	0.0026081	0.0567716	0.253521
longitudinal	Fiber Food Group (FFG)	Wheat - Fiber (g)	s__Clostridium_symbiosum	0.877848	179	20	2.52165e-09	1.18148e-06	0.138891
longitudinal	Fiber Food Group (FFG)	Wheat - Fiber (g)	s__Collinsella_aerofaciens	0.973501	179	78	0.00981053	0.146563	0.370559
longitudinal	Fiber Food Group (FFG)	Wheat - Fiber (g)	s__Collinsella_stercoris	0.556683	179	62	0.00959271	0.146563	0.211182
longitudinal	Fiber Food Group (FFG)	Wheat - Fiber (g)	s__Enorma_massiliensis	0.346455	179	59	0.0202647	0.249575	0.147074
longitudinal	Fiber Food Group (FFG)	Wheat - Fiber (g)	s__Parabacteroides_distasonis	0.674797	179	61	0.00583359	0.107064	0.239733
longitudinal	Fiber Food Group (FFG)	Wheat - Fiber (g)	s__Parabacteroides_merdae	0.592418	179	25	0.00286015	0.0599856	0.194448
longitudinal	Fiber Food Group (FFG)	Wheat - Fiber (g)	s__Sellimonas_intestinalis	0.715859	179	35	0.00520931	0.0975183	0.252211
longitudinal	Fiber Food Group (FFG)	Vegetables - TDF%	s__Alistipes_finegoldii	-0.915351	179	25	0.0120483	0.181149	0.360357
longitudinal	Fiber Food Group (FFG)	Vegetables - TDF%	s__Clostridioides_difficile	0.619512	179	25	0.0104634	0.173637	0.239196
longitudinal	Fiber Food Group (FFG)	Vegetables - TDF%	s__Clostridium_paraputrificum	0.842477	179	35	0.00194849	0.0534625	0.267413
longitudinal	Fiber Food Group (FFG)	Vegetables - TDF%	s__Clostridium_symbiosum	-0.609395	179	20	0.00331206	0.072095	0.204392
longitudinal	Fiber Food Group (FFG)	Vegetables - TDF%	s__Veillonella_tobetsuensis	-0.433283	179	18	0.00721531	0.132422	0.159249
longitudinal	Fiber Food Group (FFG)	Vegetables - Fiber (g/MJ)	s__Alistipes_finegoldii	-0.922361	179	25	0.00431159	0.0896812	0.31866
longitudinal	Fiber Food Group (FFG)	Vegetables - Fiber (g/MJ)	s__Clostridium_paraputrificum	0.609939	179	35	0.0121951	0.178758	0.240646
longitudinal	Fiber Food Group (FFG)	Vegetables - Fiber (g/MJ)	s__Clostridium_symbiosum	-0.495722	179	20	0.00732528	0.135182	0.182587
longitudinal	Fiber Food Group (FFG)	Vegetables - Fiber (g/MJ)	s__Megasphaera_micronuciformis	1.1473	179	45	0.0099488	0.164042	0.440059
longitudinal	Fiber Food Group (FFG)	Vegetables - Fiber (g/MJ)	s__Prevotella_bivia	0.563354	179	20	0.00266286	0.0600689	0.184291
longitudinal	Fiber Food Group (FFG)	Vegetables - Fiber (g/MJ)	s__Veillonella_atypica	1.20672	179	114	0.0229583	0.243363	0.525345
longitudinal	Fiber Food Group (FFG)	Vegetables - Fiber (g)	s__Alistipes_finegoldii	-0.800937	179	25	0.0137829	0.192549	0.321724
longitudinal	Fiber Food Group (FFG)	Vegetables - Fiber (g)	s__Bifidobacterium_animalis	0.59287	179	19	0.0164079	0.210381	0.24459
longitudinal	Fiber Food Group (FFG)	Vegetables - Fiber (g)	s__Bifidobacterium_longum	-1.56038	179	128	0.0086245	0.144577	0.584563
longitudinal	Fiber Food Group (FFG)	Vegetables - Fiber (g)	s__Clostridium_symbiosum	-0.514147	179	20	0.0055487	0.105992	0.18298
longitudinal	Fiber Food Group (FFG)	Vegetables - Fiber (g)	s__Megasphaera_micronuciformis	1.25205	179	45	0.00498827	0.0972712	0.440066
longitudinal	Fiber Food Group (FFG)	Vegetables - Fiber (g)	s__Prevotella_bivia	0.609031	179	20	0.0011688	0.0352901	0.183841
longitudinal	Fiber Food Group (FFG)	Rye - TDF%	s__Anaerostipes_caccae	0.580582	179	23	0.0112549	0.175577	0.226491
longitudinal	Fiber Food Group (FFG)	Rye - TDF%	s__Bacteroides_uniformis	1.14639	179	81	0.00517861	0.107715	0.402388
longitudinal	Fiber Food Group (FFG)	Rye - TDF%	s__Collinsella_aerofaciens	1.12197	179	78	0.0069528	0.130156	0.408388
longitudinal	Fiber Food Group (FFG)	Rye - TDF%	s__Collinsella_stercoris	0.680694	179	62	0.00411332	0.0895365	0.232477
longitudinal	Fiber Food Group (FFG)	Rye - TDF%	s__Enorma_massiliensis	0.403869	179	59	0.0173948	0.223035	0.167383
longitudinal	Fiber Food Group (FFG)	Rye - TDF%	s__Streptococcus_thermophilus	-0.609259	179	42	0.0117745	0.178731	0.239208
longitudinal	Fiber Food Group (FFG)	Rye - TDF%	s__Veillonella_tobetsuensis	0.482028	179	18	0.000109954	0.00605396	0.12163
longitudinal	Fiber Food Group (FFG)	Rye - Fiber (g/MJ)	s__Anaerostipes_caccae	0.710228	179	23	0.00226113	0.0450302	0.228971
longitudinal	Fiber Food Group (FFG)	Rye - Fiber (g/MJ)	s__Bacteroides_uniformis	0.918173	179	81	0.019253	0.228416	0.386924
longitudinal	Fiber Food Group (FFG)	Rye - Fiber (g/MJ)	s__Collinsella_aerofaciens	1.34432	179	78	0.00089459	0.0253738	0.394512
longitudinal	Fiber Food Group (FFG)	Rye - Fiber (g/MJ)	s__Collinsella_stercoris	0.819256	179	62	0.00037562	0.0167419	0.2236
longitudinal	Fiber Food Group (FFG)	Rye - Fiber (g/MJ)	s__Enorma_massiliensis	0.494765	179	59	0.00216947	0.044144	0.157768
longitudinal	Fiber Food Group (FFG)	Rye - Fiber (g/MJ)	s__Roseburia_faecis	0.718825	179	32	0.00180646	0.0393221	0.226707
longitudinal	Fiber Food Group (FFG)	Rye - Fiber (g/MJ)	s__Streptococcus_thermophilus	-0.582239	179	42	0.0203013	0.233042	0.248314
longitudinal	Fiber Food Group (FFG)	Rye - Fiber (g/MJ)	s__Veillonella_tobetsuensis	0.639526	179	18	2.24274e-07	4.62075e-05	0.118452
longitudinal	Fiber Food Group (FFG)	Rye - Fiber (g)	g__Enorma_unclassified	0.605299	179	77	0.0149777	0.21151	0.245177
longitudinal	Fiber Food Group (FFG)	Rye - Fiber (g)	s__Anaerostipes_caccae	0.614068	179	23	0.00835799	0.142238	0.230105
longitudinal	Fiber Food Group (FFG)	Rye - Fiber (g)	s__Collinsella_aerofaciens	1.46816	179	78	0.000191529	0.00943532	0.381108
longitudinal	Fiber Food Group (FFG)	Rye - Fiber (g)	s__Collinsella_stercoris	0.871786	179	62	0.000100379	0.00587215	0.216256
longitudinal	Fiber Food Group (FFG)	Rye - Fiber (g)	s__Enorma_massiliensis	0.51604	179	59	0.00104461	0.0275329	0.15339
longitudinal	Fiber Food Group (FFG)	Rye - Fiber (g)	s__Haemophilus_sp_HMSC71H05	0.564479	179	44	0.0165428	0.21508	0.233173
longitudinal	Fiber Food Group (FFG)	Rye - Fiber (g)	s__Lachnospira_pectinoschiza	0.519839	179	24	0.0210735	0.241573	0.223235
longitudinal	Fiber Food Group (FFG)	Rye - Fiber (g)	s__Roseburia_faecis	0.873781	179	32	0.000126017	0.00693837	0.222612
longitudinal	Fiber Food Group (FFG)	Rye - Fiber (g)	s__Veillonella_tobetsuensis	0.686469	179	18	1.82833e-08	5.70438e-06	0.11609
longitudinal	Fiber Food Group (FFG)	Potatoes - TDF%	s__Akkermansia_muciniphila	-1.10207	179	36	0.0109986	0.160855	0.428305
longitudinal	Fiber Food Group (FFG)	Potatoes - TDF%	s__Bacteroides_fragilis	-0.705267	179	79	0.0149584	0.191835	0.285067
longitudinal	Fiber Food Group (FFG)	Potatoes - TDF%	s__Clostridioides_difficile	0.434108	179	25	0.0182517	0.224784	0.182038
longitudinal	Fiber Food Group (FFG)	Potatoes - TDF%	s__Fusicatenibacter_saccharivorans	0.515233	179	35	0.00205627	0.0503803	0.16453
longitudinal	Fiber Food Group (FFG)	Potatoes - TDF%	s__Streptococcus_vestibularis	0.49037	179	29	0.00533759	0.106298	0.173196
longitudinal	Fiber Food Group (FFG)	Potatoes - TDF%	s__Veillonella_rogosae	0.539941	179	76	0.0219962	0.247344	0.233327
longitudinal	Fiber Food Group (FFG)	Potatoes - Fiber (g/MJ)	s__Bacteroides_thetaiotaomicron	-0.726468	179	44	0.00427067	0.0740249	0.248913
longitudinal	Fiber Food Group (FFG)	Potatoes - Fiber (g/MJ)	s__Faecalibacterium_prausnitzii	1.14832	179	42	0.00378295	0.0680931	0.390931
longitudinal	Fiber Food Group (FFG)	Potatoes - Fiber (g/MJ)	s__Fusicatenibacter_saccharivorans	0.621748	179	35	0.000344834	0.0129106	0.170174
longitudinal	Fiber Food Group (FFG)	Potatoes - Fiber (g/MJ)	s__Haemophilus_parainfluenzae	0.834863	179	77	0.0127372	0.159511	0.331488
longitudinal	Fiber Food Group (FFG)	Potatoes - Fiber (g/MJ)	s__Lachnospira_pectinoschiza	0.878941	179	24	0.000200932	0.00895583	0.231159
longitudinal	Fiber Food Group (FFG)	Potatoes - Fiber (g/MJ)	s__Megasphaera_micronuciformis	1.17683	179	45	0.00326085	0.0598462	0.394294
longitudinal	Fiber Food Group (FFG)	Potatoes - Fiber (g/MJ)	s__Parabacteroides_distasonis	-0.664476	179	61	0.0210079	0.214646	0.283773
longitudinal	Fiber Food Group (FFG)	Potatoes - Fiber (g/MJ)	s__Roseburia_faecis	0.574367	179	32	0.0193179	0.21025	0.243175
longitudinal	Fiber Food Group (FFG)	Potatoes - Fiber (g/MJ)	s__Roseburia_intestinalis	0.806152	179	29	0.00511858	0.0855533	0.284197
longitudinal	Fiber Food Group (FFG)	Potatoes - Fiber (g/MJ)	s__Roseburia_inulinivorans	0.614639	179	27	0.00397536	0.0702064	0.210426
longitudinal	Fiber Food Group (FFG)	Potatoes - Fiber (g/MJ)	s__Streptococcus_parasanguinis	0.770098	179	116	0.0236272	0.231254	0.337115
longitudinal	Fiber Food Group (FFG)	Potatoes - Fiber (g/MJ)	s__Streptococcus_vestibularis	0.555434	179	29	0.00277298	0.0540731	0.18254
longitudinal	Fiber Food Group (FFG)	Potatoes - Fiber (g/MJ)	s__Veillonella_dispar	0.838556	179	109	0.0143985	0.172782	0.339099
longitudinal	Fiber Food Group (FFG)	Potatoes - Fiber (g/MJ)	s__Veillonella_infantium	0.885228	179	100	0.00905527	0.136019	0.335153
longitudinal	Fiber Food Group (FFG)	Potatoes - Fiber (g/MJ)	s__Veillonella_rogosae	0.78632	179	76	0.00145239	0.0348573	0.242758
longitudinal	Fiber Food Group (FFG)	Potatoes - Fiber (g)	s__Bacteroides_thetaiotaomicron	-0.733273	179	44	0.00406149	0.0745402	0.249791
longitudinal	Fiber Food Group (FFG)	Potatoes - Fiber (g)	s__Eubacterium_rectale	0.688773	179	22	0.0213214	0.237581	0.296384
longitudinal	Fiber Food Group (FFG)	Potatoes - Fiber (g)	s__Faecalibacterium_prausnitzii	1.07177	179	42	0.00714953	0.11988	0.393508
longitudinal	Fiber Food Group (FFG)	Potatoes - Fiber (g)	s__Fusicatenibacter_saccharivorans	0.562006	179	35	0.00128684	0.0308842	0.171655
longitudinal	Fiber Food Group (FFG)	Potatoes - Fiber (g)	s__Haemophilus_parainfluenzae	0.818302	179	77	0.0150249	0.18264	0.333003
longitudinal	Fiber Food Group (FFG)	Potatoes - Fiber (g)	s__Lachnospira_pectinoschiza	0.915831	179	24	0.000102194	0.0053141	0.230118
longitudinal	Fiber Food Group (FFG)	Potatoes - Fiber (g)	s__Megasphaera_micronuciformis	1.30037	179	45	0.00112776	0.0298875	0.392408
longitudinal	Fiber Food Group (FFG)	Potatoes - Fiber (g)	s__Roseburia_intestinalis	0.771392	179	29	0.00761721	0.122388	0.285593
longitudinal	Fiber Food Group (FFG)	Potatoes - Fiber (g)	s__Roseburia_inulinivorans	0.616556	179	27	0.00388176	0.0726666	0.210502
longitudinal	Fiber Food Group (FFG)	Potatoes - Fiber (g)	s__Streptococcus_parasanguinis	0.774506	179	116	0.0232919	0.242834	0.338233
longitudinal	Fiber Food Group (FFG)	Potatoes - Fiber (g)	s__Streptococcus_vestibularis	0.518011	179	29	0.00554559	0.0979372	0.184067
longitudinal	Fiber Food Group (FFG)	Potatoes - Fiber (g)	s__Veillonella_infantium	0.789688	179	100	0.0205513	0.231759	0.337675
longitudinal	Fiber Food Group (FFG)	Potatoes - Fiber (g)	s__Veillonella_rogosae	0.804911	179	76	0.00114952	0.0298875	0.243231
longitudinal	Fiber Food Group (FFG)	Other Foods - TDF%	s__Anaerostipes_hadrus	0.842147	179	51	0.0166501	0.202756	0.348103
longitudinal	Fiber Food Group (FFG)	Other Foods - TDF%	s__Bacteroides_ovatus	0.869551	179	60	0.0100256	0.148952	0.332206
longitudinal	Fiber Food Group (FFG)	Other Foods - TDF%	s__Bacteroides_xylanisolvens	0.403114	179	19	0.000470119	0.0162974	0.112007
longitudinal	Fiber Food Group (FFG)	Other Foods - TDF%	s__Clostridium_bolteae_CAG_59	-0.488211	179	25	0.0152065	0.194976	0.198556
longitudinal	Fiber Food Group (FFG)	Other Foods - TDF%	s__Clostridium_symbiosum	0.582487	179	20	0.000541477	0.0181008	0.164985
longitudinal	Fiber Food Group (FFG)	Other Foods - TDF%	s__Enterobacter_hormaechei	0.792097	179	18	3.65869e-06	0.000380504	0.164591
longitudinal	Fiber Food Group (FFG)	Other Foods - TDF%	s__Faecalibacterium_prausnitzii	1.50091	179	42	0.000172808	0.00811424	0.389825
longitudinal	Fiber Food Group (FFG)	Other Foods - TDF%	s__Streptococcus_thermophilus	0.61339	179	42	0.0190856	0.215643	0.259105
longitudinal	Fiber Food Group (FFG)	Other Foods - TDF%	s__Tyzzerella_nexilis	0.660166	179	38	0.0148657	0.193254	0.267758
longitudinal	Fiber Food Group (FFG)	Other Foods - TDF%	s__Veillonella_tobetsuensis	0.476488	179	18	0.00027107	0.0110314	0.128028
longitudinal	Fiber Food Group (FFG)	Other Foods - Fiber (g/MJ)	s__Anaerostipes_hadrus	0.81012	179	51	0.0215043	0.239619	0.349096
longitudinal	Fiber Food Group (FFG)	Other Foods - Fiber (g/MJ)	s__Asaccharobacter_celatus	-0.4956	179	43	0.0194788	0.225089	0.210109
longitudinal	Fiber Food Group (FFG)	Other Foods - Fiber (g/MJ)	s__Bacteroides_ovatus	0.886786	179	60	0.0101554	0.148444	0.339675
longitudinal	Fiber Food Group (FFG)	Other Foods - Fiber (g/MJ)	s__Bacteroides_xylanisolvens	0.452884	179	19	0.000116358	0.00661056	0.113707
longitudinal	Fiber Food Group (FFG)	Other Foods - Fiber (g/MJ)	s__Clostridium_bolteae_CAG_59	-0.522141	179	25	0.0107593	0.148444	0.202167
longitudinal	Fiber Food Group (FFG)	Other Foods - Fiber (g/MJ)	s__Clostridium_symbiosum	0.69863	179	20	3.59967e-05	0.00259176	0.16455
longitudinal	Fiber Food Group (FFG)	Other Foods - Fiber (g/MJ)	s__Enterobacter_hormaechei	0.451058	179	18	0.0107464	0.148444	0.174758
longitudinal	Fiber Food Group (FFG)	Other Foods - Fiber (g/MJ)	s__Faecalibacterium_prausnitzii	1.48329	179	42	0.000245797	0.0104575	0.395669
longitudinal	Fiber Food Group (FFG)	Other Foods - Fiber (g/MJ)	s__Haemophilus_sp_HMSC71H05	0.65393	179	44	0.010716	0.148444	0.253414
longitudinal	Fiber Food Group (FFG)	Other Foods - Fiber (g/MJ)	s__Roseburia_inulinivorans	0.605174	179	27	0.00590854	0.108439	0.217035
longitudinal	Fiber Food Group (FFG)	Other Foods - Fiber (g/MJ)	s__Veillonella_tobetsuensis	0.789463	179	18	2.68923e-09	2.51712e-06	0.125598
longitudinal	Fiber Food Group (FFG)	Other Foods - Fiber (g)	s__Asaccharobacter_celatus	-0.515045	179	43	0.0141219	0.196048	0.207676
longitudinal	Fiber Food Group (FFG)	Other Foods - Fiber (g)	s__Bacteroides_xylanisolvens	0.444312	179	19	0.000122985	0.00664199	0.111966
longitudinal	Fiber Food Group (FFG)	Other Foods - Fiber (g)	s__Clostridium_bolteae_CAG_59	-0.485489	179	25	0.0163972	0.20705	0.199979
longitudinal	Fiber Food Group (FFG)	Other Foods - Fiber (g)	s__Clostridium_symbiosum	0.747456	179	20	7.22387e-06	0.000965934	0.161339
longitudinal	Fiber Food Group (FFG)	Other Foods - Fiber (g)	s__Enterobacter_hormaechei	0.419104	179	18	0.0166815	0.20705	0.17324
longitudinal	Fiber Food Group (FFG)	Other Foods - Fiber (g)	s__Faecalibacterium_prausnitzii	1.43301	179	42	0.000341069	0.01388	0.391589
longitudinal	Fiber Food Group (FFG)	Other Foods - Fiber (g)	s__Haemophilus_sp_HMSC71H05	0.781383	179	44	0.00207876	0.047563	0.249871
longitudinal	Fiber Food Group (FFG)	Other Foods - Fiber (g)	s__Lachnospira_pectinoschiza	0.560486	179	24	0.0217531	0.248303	0.241979
longitudinal	Fiber Food Group (FFG)	Other Foods - Fiber (g)	s__Roseburia_inulinivorans	0.647541	179	27	0.00293248	0.0571834	0.214509
longitudinal	Fiber Food Group (FFG)	Other Foods - Fiber (g)	s__Veillonella_tobetsuensis	0.747953	179	18	1.52109e-08	1.42374e-05	0.125756
longitudinal	Fiber Food Group (FFG)	Other Cereal Fiber (g/MJ)	s__Anaerostipes_hadrus	0.757358	179	51	0.020103	0.22896	0.322741
longitudinal	Fiber Food Group (FFG)	Other Cereal Fiber (g/MJ)	s__Ruminococcus_bromii	0.277578	179	18	0.0172172	0.220758	0.11538
longitudinal	Fiber Food Group (FFG)	Other Cereal Fiber (g)	s__Bifidobacterium_breve	-1.18017	179	84	0.0221005	0.243366	0.509378
longitudinal	Fiber Food Group (FFG)	Other Cereal Fiber (g)	s__Klebsiella_michiganensis	0.845667	179	44	0.00810109	0.137866	0.315068
longitudinal	Fiber Food Group (FFG)	Other Cereal Fiber (g)	s__Veillonella_rogosae	-0.591498	179	76	0.0154057	0.203095	0.241591
longitudinal	Fiber Food Group (FFG)	Other Cereal Fiber - TDF%	s__Anaerostipes_hadrus	0.932075	179	51	0.00452066	0.0940297	0.323775
longitudinal	Fiber Food Group (FFG)	Other Cereal Fiber - TDF%	s__Klebsiella_michiganensis	0.785118	179	44	0.0102132	0.160147	0.301649
longitudinal	Fiber Food Group (FFG)	Other Cereal Fiber - TDF%	s__Veillonella_rogosae	-0.565311	179	76	0.0179641	0.227222	0.236457
longitudinal	Fiber Food Group (FFG)	Oat - TDF%	s__Bifidobacterium_breve	1.44829	179	84	0.0199533	0.230571	0.615765
longitudinal	Fiber Food Group (FFG)	Oat - TDF%	s__Blautia_wexlerae	1.10934	179	69	0.00154601	0.0425608	0.344197
longitudinal	Fiber Food Group (FFG)	Oat - TDF%	s__Clostridium_aldenense	0.448789	179	26	0.0191756	0.230571	0.18954
longitudinal	Fiber Food Group (FFG)	Oat - TDF%	s__Clostridium_clostridioforme	0.424449	179	18	0.000326947	0.0161064	0.115624
longitudinal	Fiber Food Group (FFG)	Oat - TDF%	s__Eggerthella_lenta	1.33124	179	106	0.00141493	0.0405602	0.409789
longitudinal	Fiber Food Group (FFG)	Oat - TDF%	s__Escherichia_coli	-1.63027	179	154	0.000730795	0.0297402	0.473197
longitudinal	Fiber Food Group (FFG)	Oat - TDF%	s__Eubacterium_rectale	0.920117	179	22	0.00420497	0.0862779	0.316645
longitudinal	Fiber Food Group (FFG)	Oat - TDF%	s__Faecalibacterium_prausnitzii	2.38387	179	42	1.62479e-08	7.60401e-06	0.399959
longitudinal	Fiber Food Group (FFG)	Oat - TDF%	s__Gordonibacter_pamelaeae	0.731828	179	112	0.0146224	0.200617	0.296576
longitudinal	Fiber Food Group (FFG)	Oat - TDF%	s__Hungatella_hathewayi	0.812278	179	38	0.0198492	0.230571	0.345351
longitudinal	Fiber Food Group (FFG)	Oat - Fiber (g/MJ)	s__Adlercreutzia_equolifaciens	0.487633	179	32	0.0139848	0.181802	0.196189
longitudinal	Fiber Food Group (FFG)	Oat - Fiber (g/MJ)	s__Bifidobacterium_bifidum	1.25234	179	46	0.0180791	0.219767	0.523912
longitudinal	Fiber Food Group (FFG)	Oat - Fiber (g/MJ)	s__Blautia_wexlerae	0.915881	179	69	0.00572692	0.104243	0.327053
longitudinal	Fiber Food Group (FFG)	Oat - Fiber (g/MJ)	s__Clostridium_clostridioforme	0.381501	179	18	0.000436419	0.0214994	0.106303
longitudinal	Fiber Food Group (FFG)	Oat - Fiber (g/MJ)	s__Denitrobacterium_detoxificans	0.358639	179	34	0.0169761	0.211861	0.148607
longitudinal	Fiber Food Group (FFG)	Oat - Fiber (g/MJ)	s__Eggerthella_lenta	1.33402	179	106	0.000537365	0.0239511	0.377627
longitudinal	Fiber Food Group (FFG)	Oat - Fiber (g/MJ)	s__Escherichia_coli	-1.1243	179	154	0.0130582	0.174607	0.448024
longitudinal	Fiber Food Group (FFG)	Oat - Fiber (g/MJ)	s__Eubacterium_rectale	0.846713	179	22	0.00404967	0.0810629	0.290184
longitudinal	Fiber Food Group (FFG)	Oat - Fiber (g/MJ)	s__Faecalibacterium_prausnitzii	2.1813	179	42	1.94283e-08	6.12378e-06	0.369004
longitudinal	Fiber Food Group (FFG)	Oat - Fiber (g/MJ)	s__Gordonibacter_pamelaeae	0.711148	179	112	0.0105281	0.161545	0.2749
longitudinal	Fiber Food Group (FFG)	Oat - Fiber (g)	s__Bifidobacterium_bifidum	1.32915	179	46	0.0118248	0.172938	0.521472
longitudinal	Fiber Food Group (FFG)	Oat - Fiber (g)	s__Blautia_wexlerae	0.910165	179	69	0.00616259	0.106818	0.327983
longitudinal	Fiber Food Group (FFG)	Oat - Fiber (g)	s__Clostridium_clostridioforme	0.345309	179	18	0.00152791	0.0418472	0.107159
longitudinal	Fiber Food Group (FFG)	Oat - Fiber (g)	s__Eggerthella_lenta	1.27488	179	106	0.000947339	0.0341042	0.378477
longitudinal	Fiber Food Group (FFG)	Oat - Fiber (g)	s__Escherichia_coli	-1.253	179	154	0.00547883	0.102564	0.445075
longitudinal	Fiber Food Group (FFG)	Oat - Fiber (g)	s__Eubacterium_rectale	0.941025	179	22	0.00140102	0.0418472	0.289322
longitudinal	Fiber Food Group (FFG)	Oat - Fiber (g)	s__Faecalibacterium_prausnitzii	2.14002	179	42	4.03095e-08	1.25766e-05	0.371446
longitudinal	Fiber Food Group (FFG)	Oat - Fiber (g)	s__Gordonibacter_pamelaeae	0.654685	179	112	0.0187395	0.233869	0.275816
longitudinal	Fiber Food Group (FFG)	Legumes, nuts and seeds- Fiber (g/MJ)	s__Akkermansia_muciniphila	1.16957	179	36	0.00251752	0.051226	0.381102
longitudinal	Fiber Food Group (FFG)	Legumes, nuts and seeds- Fiber (g/MJ)	s__Bifidobacterium_animalis	0.749508	179	19	5.58302e-05	0.00430653	0.181262
longitudinal	Fiber Food Group (FFG)	Legumes, nuts and seeds- Fiber (g/MJ)	s__Clostridium_symbiosum	0.329756	179	20	0.0195081	0.231134	0.139804
longitudinal	Fiber Food Group (FFG)	Legumes, nuts and seeds- Fiber (g/MJ)	s__Eubacterium_eligens	-0.445886	179	26	0.0203114	0.234381	0.19024
longitudinal	Fiber Food Group (FFG)	Legumes, nuts and seeds- Fiber (g/MJ)	s__Roseburia_hominis	0.57924	179	22	0.00193213	0.0428686	0.183894
longitudinal	Fiber Food Group (FFG)	Legumes, nuts and seeds - TDF%	g__Enorma_unclassified	-0.490298	179	77	0.0214385	0.236076	0.21025
longitudinal	Fiber Food Group (FFG)	Legumes, nuts and seeds - TDF%	s__Akkermansia_muciniphila	1.1434	179	36	0.00288238	0.064236	0.377927
longitudinal	Fiber Food Group (FFG)	Legumes, nuts and seeds - TDF%	s__Anaerostipes_caccae	-0.448932	179	23	0.0183415	0.214596	0.188232
longitudinal	Fiber Food Group (FFG)	Legumes, nuts and seeds - TDF%	s__Bifidobacterium_animalis	0.925707	179	19	2.39275e-07	3.19944e-05	0.171748
longitudinal	Fiber Food Group (FFG)	Legumes, nuts and seeds - TDF%	s__Clostridium_symbiosum	0.415958	179	20	0.00278027	0.0634715	0.136959
longitudinal	Fiber Food Group (FFG)	Legumes, nuts and seeds - TDF%	s__Collinsella_aerofaciens	-0.902925	179	78	0.00829275	0.133828	0.336098
longitudinal	Fiber Food Group (FFG)	Legumes, nuts and seeds - TDF%	s__Collinsella_intestinalis	-0.455887	179	77	0.0239074	0.241079	0.199222
longitudinal	Fiber Food Group (FFG)	Legumes, nuts and seeds - TDF%	s__Collinsella_stercoris	-0.500463	179	62	0.0105679	0.152178	0.192475
longitudinal	Fiber Food Group (FFG)	Legumes, nuts and seeds - TDF%	s__Coprobacillus_cateniformis	0.458478	179	25	0.001164	0.0320441	0.138484
longitudinal	Fiber Food Group (FFG)	Legumes, nuts and seeds - TDF%	s__Streptococcus_salivarius_CAG_79	0.181507	179	22	0.0166145	0.199374	0.0750134
longitudinal	Fiber Food Group (FFG)	Legumes, nuts and seeds - Fiber (g)	s__Akkermansia_muciniphila	1.1178	179	36	0.0040404	0.0804641	0.383271
longitudinal	Fiber Food Group (FFG)	Legumes, nuts and seeds - Fiber (g)	s__Bifidobacterium_animalis	0.653579	179	19	0.000501792	0.0173954	0.184184
longitudinal	Fiber Food Group (FFG)	Legumes, nuts and seeds - Fiber (g)	s__Clostridium_symbiosum	0.322566	179	20	0.0229484	0.246893	0.140509
longitudinal	Fiber Food Group (FFG)	Legumes, nuts and seeds - Fiber (g)	s__Eubacterium_eligens	-0.461691	179	26	0.0166606	0.21362	0.190831
longitudinal	Fiber Food Group (FFG)	Legumes, nuts and seeds - Fiber (g)	s__Roseburia_hominis	0.620545	179	22	0.000915461	0.0259658	0.183861
longitudinal	Fiber Food Group (FFG)	Juice - TDF%	s__Actinomyces_odontolyticus	-0.584465	179	71	0.0170179	0.209589	0.242455
longitudinal	Fiber Food Group (FFG)	Juice - TDF%	s__Anaerostipes_caccae	0.629939	179	23	0.00146688	0.0403824	0.194682
longitudinal	Fiber Food Group (FFG)	Juice - TDF%	s__Coprobacillus_cateniformis	0.630672	179	25	1.23124e-05	0.000960368	0.139863
longitudinal	Fiber Food Group (FFG)	Juice - TDF%	s__Streptococcus_mitis	-0.591145	179	98	0.0125232	0.179535	0.234132
longitudinal	Fiber Food Group (FFG)	Juice - TDF%	s__Streptococcus_salivarius_CAG_79	0.236416	179	22	0.00183031	0.0450835	0.0746381
longitudinal	Fiber Food Group (FFG)	Juice - Fiber (g/MJ)	s__Anaerostipes_caccae	0.837422	179	23	3.79798e-05	0.00273455	0.197898
longitudinal	Fiber Food Group (FFG)	Juice - Fiber (g/MJ)	s__Atopobium_parvulum	0.283582	179	20	0.0182543	0.224052	0.118882
longitudinal	Fiber Food Group (FFG)	Juice - Fiber (g/MJ)	s__Bacteroides_stercoris	0.312403	179	19	0.0119457	0.162046	0.122245
longitudinal	Fiber Food Group (FFG)	Juice - Fiber (g/MJ)	s__Clostridium_perfringens	0.423085	179	20	0.0190217	0.22826	0.178678
longitudinal	Fiber Food Group (FFG)	Juice - Fiber (g/MJ)	s__Coprobacillus_cateniformis	0.515148	179	25	0.000348556	0.0141847	0.141066
longitudinal	Fiber Food Group (FFG)	Juice - Fiber (g/MJ)	s__Streptococcus_mitis	-0.541194	179	98	0.0202987	0.231702	0.230969
longitudinal	Fiber Food Group (FFG)	Juice - Fiber (g/MJ)	s__Streptococcus_salivarius_CAG_79	0.190613	179	22	0.0106143	0.160224	0.0737695
longitudinal	Fiber Food Group (FFG)	Juice - Fiber (g)	s__Anaerostipes_caccae	0.79054	179	23	0.000114547	0.00765826	0.200133
longitudinal	Fiber Food Group (FFG)	Juice - Fiber (g)	s__Atopobium_parvulum	0.29167	179	20	0.0157778	0.202302	0.119512
longitudinal	Fiber Food Group (FFG)	Juice - Fiber (g)	s__Bacteroides_stercoris	0.343868	179	19	0.00586047	0.109708	0.122394
longitudinal	Fiber Food Group (FFG)	Juice - Fiber (g)	s__Clostridium_perfringens	0.428825	179	20	0.0179293	0.219634	0.179393
longitudinal	Fiber Food Group (FFG)	Juice - Fiber (g)	s__Coprobacillus_cateniformis	0.48178	179	25	0.000913249	0.0231027	0.142682
longitudinal	Fiber Food Group (FFG)	Juice - Fiber (g)	s__Megasphaera_micronuciformis	0.795233	179	45	0.0181476	0.219634	0.333305
longitudinal	Fiber Food Group (FFG)	Juice - Fiber (g)	s__Streptococcus_salivarius_CAG_79	0.182546	179	22	0.0149194	0.193952	0.0742203
longitudinal	Fiber Food Group (FFG)	Fruit - TDF%	s__Actinomyces_sp_ICM47	0.543246	179	18	1.59216e-05	0.00124188	0.122155
longitudinal	Fiber Food Group (FFG)	Fruit - TDF%	s__Adlercreutzia_equolifaciens	0.600671	179	32	0.00571123	0.104818	0.2145
longitudinal	Fiber Food Group (FFG)	Fruit - TDF%	s__Asaccharobacter_celatus	0.631244	179	43	0.00508826	0.0952522	0.222331
longitudinal	Fiber Food Group (FFG)	Fruit - TDF%	s__Bacteroides_dorei	1.59544	179	68	0.00107852	0.029691	0.475736
longitudinal	Fiber Food Group (FFG)	Fruit - TDF%	s__Bifidobacterium_breve	1.55533	179	84	0.0078012	0.125895	0.575559
longitudinal	Fiber Food Group (FFG)	Fruit - TDF%	s__Clostridioides_difficile	0.770527	179	25	0.000235712	0.00996749	0.204957
longitudinal	Fiber Food Group (FFG)	Fruit - TDF%	s__Clostridium_symbiosum	0.832345	179	20	3.07102e-06	0.00041064	0.172206
longitudinal	Fiber Food Group (FFG)	Fruit - TDF%	s__Haemophilus_parainfluenzae	0.944921	179	77	0.0102344	0.147375	0.36362
longitudinal	Fiber Food Group (FFG)	Fruit - TDF%	s__Haemophilus_sp_HMSC71H05	0.97855	179	44	0.00033331	0.0129991	0.267048
longitudinal	Fiber Food Group (FFG)	Fruit - Fiber (g/MJ)	s__Actinomyces_sp_ICM47	0.442166	179	18	0.00013827	0.00819133	0.113321
longitudinal	Fiber Food Group (FFG)	Fruit - Fiber (g/MJ)	s__Bacteroides_dorei	1.37749	179	68	0.00181096	0.0392683	0.431311
longitudinal	Fiber Food Group (FFG)	Fruit - Fiber (g/MJ)	s__Bifidobacterium_breve	1.32826	179	84	0.0124746	0.169221	0.524193
longitudinal	Fiber Food Group (FFG)	Fruit - Fiber (g/MJ)	s__Clostridioides_difficile	0.532678	179	25	0.00635333	0.108122	0.192744
longitudinal	Fiber Food Group (FFG)	Fruit - Fiber (g/MJ)	s__Clostridium_symbiosum	0.616085	179	20	0.000210928	0.00940138	0.162571
longitudinal	Fiber Food Group (FFG)	Fruit - Fiber (g/MJ)	s__Haemophilus_parainfluenzae	0.918385	179	77	0.00624744	0.108122	0.331391
longitudinal	Fiber Food Group (FFG)	Fruit - Fiber (g/MJ)	s__Haemophilus_sp_HMSC71H05	0.90433	179	44	0.000319723	0.0124692	0.246114
longitudinal	Fiber Food Group (FFG)	Fruit - Fiber (g/MJ)	s__Lachnospira_pectinoschiza	0.555517	179	24	0.0220861	0.240996	0.240462
longitudinal	Fiber Food Group (FFG)	Fruit - Fiber (g/MJ)	s__Veillonella_atypica	1.35089	179	114	0.00506211	0.0917321	0.475118
longitudinal	Fiber Food Group (FFG)	Fruit - Fiber (g)	s__Actinomyces_sp_ICM47	0.392743	179	18	0.00121432	0.0307191	0.119308
longitudinal	Fiber Food Group (FFG)	Fruit - Fiber (g)	s__Akkermansia_muciniphila	1.09683	179	36	0.0218708	0.245302	0.473791
longitudinal	Fiber Food Group (FFG)	Fruit - Fiber (g)	s__Bacteroides_dorei	1.76633	179	68	0.000111827	0.00805153	0.441636
longitudinal	Fiber Food Group (FFG)	Fruit - Fiber (g)	s__Clostridium_symbiosum	0.6354	179	20	0.000238854	0.0116685	0.169179
longitudinal	Fiber Food Group (FFG)	Fruit - Fiber (g)	s__Eubacterium_rectale	0.794856	179	22	0.0110345	0.158332	0.30928
longitudinal	Fiber Food Group (FFG)	Fruit - Fiber (g)	s__Haemophilus_parainfluenzae	0.924031	179	77	0.00827827	0.133594	0.345619
longitudinal	Fiber Food Group (FFG)	Fruit - Fiber (g)	s__Haemophilus_sp_HMSC71H05	0.903237	179	44	0.000550664	0.0190897	0.25645
longitudinal	Fiber Food Group (FFG)	Fruit - Fiber (g)	s__Lachnospira_pectinoschiza	0.661941	179	24	0.00849666	0.134795	0.248578
longitudinal	Fiber Food Group (FFG)	Fruit - Fiber (g)	s__Veillonella_atypica	1.2436	179	114	0.013544	0.178552	0.49804
longitudinal	Fiber Food Group (FFG)	Berries -Fiber (g/MJ)	s__Akkermansia_muciniphila	1.01209	179	36	0.0124092	0.163592	0.400357
longitudinal	Fiber Food Group (FFG)	Berries -Fiber (g/MJ)	s__Bilophila_wadsworthia	-0.206576	179	24	0.0228888	0.249116	0.0894809
longitudinal	Fiber Food Group (FFG)	Berries -Fiber (g/MJ)	s__Clostridium_symbiosum	-0.44482	179	20	0.00250682	0.0545671	0.144963
longitudinal	Fiber Food Group (FFG)	Berries -Fiber (g/MJ)	s__Eubacterium_rectale	0.766285	179	22	0.00347494	0.0739214	0.258524
longitudinal	Fiber Food Group (FFG)	Berries -Fiber (g/MJ)	s__Faecalibacterium_prausnitzii	0.808429	179	42	0.0211421	0.238422	0.347259
longitudinal	Fiber Food Group (FFG)	Berries -Fiber (g/MJ)	s__Veillonella_dispar	0.690077	179	109	0.0224822	0.247568	0.299559
longitudinal	Fiber Food Group (FFG)	Berries - TDF%	s__Bacteroides_thetaiotaomicron	-0.590459	179	44	0.0096157	0.1579	0.223847
longitudinal	Fiber Food Group (FFG)	Berries - TDF%	s__Bilophila_wadsworthia	-0.217215	179	24	0.0199719	0.222544	0.0919148
longitudinal	Fiber Food Group (FFG)	Berries - TDF%	s__Clostridium_symbiosum	-0.480587	179	20	0.0013652	0.038722	0.147533
longitudinal	Fiber Food Group (FFG)	Berries - TDF%	s__Eubacterium_hallii	0.291304	179	19	0.0154224	0.189644	0.11889
longitudinal	Fiber Food Group (FFG)	Berries - TDF%	s__Eubacterium_rectale	0.668106	179	22	0.0131911	0.181358	0.26664
longitudinal	Fiber Food Group (FFG)	Berries - Fiber (g)	s__Akkermansia_muciniphila	0.948491	179	36	0.0193795	0.22394	0.401684
longitudinal	Fiber Food Group (FFG)	Berries - Fiber (g)	s__Clostridium_symbiosum	-0.468566	179	20	0.00145983	0.0350358	0.144807
longitudinal	Fiber Food Group (FFG)	Berries - Fiber (g)	s__Eubacterium_hallii	0.293465	179	19	0.0156917	0.190745	0.1202
longitudinal	Fiber Food Group (FFG)	Berries - Fiber (g)	s__Eubacterium_rectale	0.798832	179	22	0.00233405	0.0508063	0.258438
longitudinal	Fiber type	TDF inc. HMO (g/MJ)	s__Actinomyces_graevenitzii	-0.64362	179	26	0.0121352	0.195837	0.25384
longitudinal	Fiber type	TDF inc. HMO (g/MJ)	s__Actinomyces_sp_oral_taxon_181	-1.0543	179	42	0.00135678	0.0396859	0.323615
longitudinal	Fiber type	TDF inc. HMO (g/MJ)	s__Anaerostipes_hadrus	-1.13183	179	51	0.00861636	0.158135	0.425792
longitudinal	Fiber type	TDF inc. HMO (g/MJ)	s__Bacteroides_dorei	1.72557	179	68	0.00267839	0.0659729	0.563292
longitudinal	Fiber type	TDF inc. HMO (g/MJ)	s__Enterococcus_faecalis	-1.62485	179	74	0.00126795	0.0382839	0.495283
longitudinal	Fiber type	TDF inc. HMO (g/MJ)	s__Streptococcus_mitis	-0.927263	179	98	0.00808277	0.154397	0.345821
longitudinal	Fiber type	TDF inc. HMO (g/MJ)	s__Streptococcus_thermophilus	-0.904921	179	42	0.00739892	0.146662	0.333785
longitudinal	Fiber type	TDF inc. HMO (g/MJ)	s__Streptococcus_vestibularis	-0.775421	179	29	0.00105871	0.0353912	0.232536
longitudinal	Fiber type	TDF inc. HMO (g)	s__Anaerostipes_hadrus	-1.30891	179	51	0.00154026	0.0480561	0.406251
longitudinal	Fiber type	TDF inc. HMO (g)	s__Bacteroides_dorei	1.84808	179	68	0.00202904	0.0593494	0.587386
longitudinal	Fiber type	TDF inc. HMO (g)	s__Bacteroides_dorei	1.84584	179	68	0.00545384	0.116018	0.651444
longitudinal	Fiber type	TDF inc. HMO (g)	s__Blautia_wexlerae	-0.99181	179	69	0.0135781	0.235354	0.397434
longitudinal	Fiber type	TDF inc. HMO (g)	s__Clostridium_symbiosum	0.60543	179	20	0.0184019	0.235948	0.254235
longitudinal	Fiber type	TDF inc. HMO (g)	s__Collinsella_aerofaciens	1.6273	179	78	0.0120542	0.188045	0.638215
longitudinal	Fiber type	TDF inc. HMO (g)	s__Enterococcus_faecalis	-1.92644	179	74	0.00157154	0.0490321	0.598122
longitudinal	Fiber type	TDF inc. HMO (g)	s__Enterococcus_faecalis	-1.39642	179	74	0.00497747	0.116473	0.490628
longitudinal	Fiber type	TDF inc. HMO (g)	s__Eubacterium_rectale	1.75826	179	22	0.000110149	0.0100503	0.443782
longitudinal	Fiber type	TDF inc. HMO (g)	s__Faecalibacterium_prausnitzii	1.85098	179	42	0.00224834	0.060127	0.595956
longitudinal	Fiber type	TDF inc. HMO (g)	s__Haemophilus_parainfluenzae	1.47023	179	77	0.00416372	0.0974311	0.505558
longitudinal	Fiber type	TDF inc. HMO (g)	s__Haemophilus_sp_HMSC71H05	1.24808	179	44	0.0013417	0.044851	0.382697
longitudinal	Fiber type	TDF inc. HMO (g)	s__Lachnospira_pectinoschiza	1.59304	179	24	1.31504e-05	0.00205146	0.354792
longitudinal	Fiber type	TDF inc. HMO (g)	s__Lactobacillus_casei	-1.231	179	34	0.0132261	0.196644	0.491438
longitudinal	Fiber type	TDF inc. HMO (g)	s__Lactobacillus_paracasei	-1.14531	179	35	0.0115	0.182441	0.448084
longitudinal	Fiber type	TDF inc. HMO (g)	s__Megasphaera_micronuciformis	2.18427	179	45	0.000399252	0.0196684	0.604497
longitudinal	Fiber type	TDF inc. HMO (g)	s__Streptococcus_salivarius	-1.28277	179	124	0.014988	0.246298	0.521209
longitudinal	Fiber type	TDF inc. HMO (g)	s__Veillonella_atypica	2.58942	179	114	0.000382099	0.0196684	0.712595
longitudinal	Fiber type	TDF inc. HMO (g)	s__Veillonella_dispar	1.2779	179	109	0.0154208	0.205376	0.521882
longitudinal	Fiber type	TDF Complementary Foods (g/MJ)	s__Akkermansia_muciniphila	1.61846	179	36	0.01539	0.194662	0.660758
longitudinal	Fiber type	TDF Complementary Foods (g/MJ)	s__Alistipes_finegoldii	-0.974798	179	25	0.0225745	0.240598	0.423303
longitudinal	Fiber type	TDF Complementary Foods (g/MJ)	s__Anaerostipes_caccae	0.834686	179	23	0.02055	0.238193	0.356815
longitudinal	Fiber type	TDF Complementary Foods (g/MJ)	s__Bacteroides_dorei	1.44986	179	68	0.0232996	0.240598	0.630547
longitudinal	Fiber type	TDF Complementary Foods (g/MJ)	s__Bifidobacterium_breve	1.76047	179	84	0.0226932	0.240598	0.763292
longitudinal	Fiber type	TDF Complementary Foods (g/MJ)	s__Clostridium_symbiosum	0.550389	179	20	0.0242423	0.246639	0.241999
longitudinal	Fiber type	TDF Complementary Foods (g/MJ)	s__Enterococcus_faecalis	-1.78685	179	74	0.00219736	0.0587637	0.573698
longitudinal	Fiber type	TDF Complementary Foods (g/MJ)	s__Eubacterium_rectale	1.24537	179	22	0.00427081	0.0908517	0.429844
longitudinal	Fiber type	TDF Complementary Foods (g/MJ)	s__Faecalibacterium_prausnitzii	1.84253	179	42	0.00136341	0.0425384	0.565246
longitudinal	Fiber type	TDF Complementary Foods (g/MJ)	s__Haemophilus_parainfluenzae	1.53984	179	77	0.00150783	0.0441041	0.476722
longitudinal	Fiber type	TDF Complementary Foods (g/MJ)	s__Haemophilus_sp_HMSC71H05	1.16547	179	44	0.00158868	0.0450608	0.363074
longitudinal	Fiber type	TDF Complementary Foods (g/MJ)	s__Lachnospira_pectinoschiza	1.31499	179	24	0.000164661	0.0119863	0.341151
longitudinal	Fiber type	TDF Complementary Foods (g/MJ)	s__Lactobacillus_casei	-1.32253	179	34	0.004942	0.102794	0.46418
longitudinal	Fiber type	TDF Complementary Foods (g/MJ)	s__Lactobacillus_paracasei	-1.23713	179	35	0.00393993	0.0878042	0.423056
longitudinal	Fiber type	TDF Complementary Foods (g/MJ)	s__Lactobacillus_rhamnosus	-1.49103	179	77	0.0220157	0.240598	0.643902
longitudinal	Fiber type	TDF Complementary Foods (g/MJ)	s__Megasphaera_micronuciformis	1.77254	179	45	0.00252914	0.0639804	0.578061
longitudinal	Fiber type	TDF Complementary Foods (g/MJ)	s__Roseburia_hominis	0.78409	179	22	0.0162237	0.199807	0.322912
longitudinal	Fiber type	TDF Complementary Foods (g/MJ)	s__Veillonella_atypica	2.88837	179	114	2.46595e-05	0.00367406	0.663358
longitudinal	Fiber type	TDF Complementary Foods (g/MJ)	s__Veillonella_dispar	1.60758	179	109	0.00124239	0.0415314	0.489046
longitudinal	Fiber type	TDF Complementary Foods (g/MJ)	s__Veillonella_infantium	1.38307	179	100	0.00532672	0.108387	0.489551
longitudinal	Fiber type	TDF Complementary Foods (g/MJ)	s__Veillonella_rogosae	0.854604	179	76	0.0190158	0.22819	0.360694
longitudinal	Fiber type	TDF Complementary Foods (g)	s__Clostridium_symbiosum	0.60543	179	20	0.0184019	0.235948	0.254235
longitudinal	Fiber type	TDF Complementary Foods (g)	s__Collinsella_aerofaciens	1.6273	179	78	0.0120542	0.188045	0.638215
longitudinal	Fiber type	TDF Complementary Foods (g)	s__Enterococcus_faecalis	-1.92644	179	74	0.00157154	0.0490321	0.598122
longitudinal	Fiber type	TDF Complementary Foods (g)	s__Eubacterium_rectale	1.75826	179	22	0.000110149	0.0100503	0.443782
longitudinal	Fiber type	TDF Complementary Foods (g)	s__Faecalibacterium_prausnitzii	1.85098	179	42	0.00224834	0.060127	0.595956
longitudinal	Fiber type	TDF Complementary Foods (g)	s__Haemophilus_parainfluenzae	1.47023	179	77	0.00416372	0.0974311	0.505558
longitudinal	Fiber type	TDF Complementary Foods (g)	s__Haemophilus_sp_HMSC71H05	1.24808	179	44	0.0013417	0.044851	0.382697
longitudinal	Fiber type	TDF Complementary Foods (g)	s__Lachnospira_pectinoschiza	1.59304	179	24	1.31504e-05	0.00205146	0.354792
longitudinal	Fiber type	TDF Complementary Foods (g)	s__Lactobacillus_casei	-1.231	179	34	0.0132261	0.196644	0.491438
longitudinal	Fiber type	TDF Complementary Foods (g)	s__Lactobacillus_paracasei	-1.14531	179	35	0.0115	0.182441	0.448084
longitudinal	Fiber type	TDF Complementary Foods (g)	s__Megasphaera_micronuciformis	2.18427	179	45	0.000399252	0.0196684	0.604497
longitudinal	Fiber type	TDF Complementary Foods (g)	s__Veillonella_atypica	2.58942	179	114	0.000382099	0.0196684	0.712595
longitudinal	Fiber type	TDF Complementary Foods (g)	s__Veillonella_dispar	1.2779	179	109	0.0154208	0.205376	0.521882
longitudinal	Fiber type	SDFS total inc. HMO (g/MJ)	s__Actinomyces_graevenitzii	-0.756117	179	26	0.0183075	0.21969	0.317347
longitudinal	Fiber type	SDFS total inc. HMO (g/MJ)	s__Adlercreutzia_equolifaciens	-0.716961	179	32	0.0221228	0.235306	0.310423
longitudinal	Fiber type	SDFS total inc. HMO (g/MJ)	s__Akkermansia_muciniphila	-2.44543	179	36	0.000687137	0.0279635	0.70703
longitudinal	Fiber type	SDFS total inc. HMO (g/MJ)	s__Anaerostipes_hadrus	-1.2511	179	51	0.0207589	0.229923	0.535974
longitudinal	Fiber type	SDFS total inc. HMO (g/MJ)	s__Blautia_wexlerae	-1.84178	179	69	0.000363354	0.0190353	0.506118
longitudinal	Fiber type	SDFS total inc. HMO (g/MJ)	s__Clostridium_paraputrificum	-1.01727	179	35	0.00331295	0.0775231	0.341425
longitudinal	Fiber type	SDFS total inc. HMO (g/MJ)	s__Eubacterium_eligens	-0.931254	179	26	0.00985674	0.172188	0.356745
longitudinal	Fiber type	SDFS total inc. HMO (g/MJ)	s__Eubacterium_rectale	-1.38594	179	22	0.00308852	0.0741244	0.461656
longitudinal	Fiber type	SDFS total inc. HMO (g/MJ)	s__Faecalibacterium_prausnitzii	-2.72948	179	42	1.05142e-05	0.000894664	0.600786
longitudinal	Fiber type	SDFS total inc. HMO (g/MJ)	s__Haemophilus_parainfluenzae	-1.32088	179	77	0.0128647	0.179722	0.525334
longitudinal	Fiber type	SDFS total inc. HMO (g/MJ)	s__Lactobacillus_casei	1.27089	179	34	0.0119214	0.179141	0.499908
longitudinal	Fiber type	SDFS total inc. HMO (g/MJ)	s__Lactobacillus_paracasei	1.18283	179	35	0.0103738	0.176543	0.456276
longitudinal	Fiber type	SDFS total inc. HMO (g/MJ)	s__Lactobacillus_rhamnosus	1.72608	179	77	0.0168579	0.207618	0.714996
longitudinal	Fiber type	SDFS total inc. HMO (g/MJ)	s__Megasphaera_micronuciformis	-1.87507	179	45	0.00297311	0.0732323	0.622059
longitudinal	Fiber type	SDFS total inc. HMO (g/MJ)	s__Roseburia_hominis	-0.870162	179	22	0.0122578	0.179141	0.343652
longitudinal	Fiber type	SDFS total inc. HMO (g/MJ)	s__Streptococcus_parasanguinis	-1.34439	179	116	0.0124994	0.179141	0.532477
longitudinal	Fiber type	SDFS total inc. HMO (g/MJ)	s__Streptococcus_salivarius	-2.51411	179	124	0.000228094	0.0142331	0.667447
longitudinal	Fiber type	SDFS total inc. HMO (g/MJ)	s__Streptococcus_thermophilus	-1.13661	179	42	0.00682535	0.127771	0.414894
longitudinal	Fiber type	SDFS total inc. HMO (g/MJ)	s__Streptococcus_vestibularis	-0.972396	179	29	0.001065	0.0376493	0.291939
longitudinal	Fiber type	SDFS total inc. HMO (g/MJ)	s__Veillonella_dispar	-1.63936	179	109	0.00233487	0.0642776	0.530395
longitudinal	Fiber type	SDFS total inc. HMO (g/MJ)	s__Veillonella_infantium	-1.56668	179	100	0.00346998	0.0792171	0.528468
longitudinal	Fiber type	SDFS total inc. HMO (g)	s__Adlercreutzia_equolifaciens	-0.660855	179	32	0.0194101	0.22434	0.279681
longitudinal	Fiber type	SDFS total inc. HMO (g)	s__Akkermansia_muciniphila	-1.84897	179	36	0.00580956	0.113286	0.661473
longitudinal	Fiber type	SDFS total inc. HMO (g)	s__Blautia_wexlerae	-2.00676	179	69	1.98006e-05	0.00142564	0.456047
longitudinal	Fiber type	SDFS total inc. HMO (g)	s__Clostridium_paraputrificum	-0.872322	179	35	0.0062115	0.116906	0.314485
longitudinal	Fiber type	SDFS total inc. HMO (g)	s__Eubacterium_eligens	-0.970502	179	26	0.00349752	0.0798459	0.327455
longitudinal	Fiber type	SDFS total inc. HMO (g)	s__Eubacterium_rectale	-1.27395	179	22	0.00274441	0.0675991	0.418619
longitudinal	Fiber type	SDFS total inc. HMO (g)	s__Faecalibacterium_prausnitzii	-2.92034	179	42	2.32308e-07	4.54187e-05	0.540403
longitudinal	Fiber type	SDFS total inc. HMO (g)	s__Lactobacillus_casei	1.07102	179	34	0.0189594	0.22434	0.451196
longitudinal	Fiber type	SDFS total inc. HMO (g)	s__Lactobacillus_paracasei	1.01558	179	35	0.0148938	0.213885	0.412003
longitudinal	Fiber type	SDFS total inc. HMO (g)	s__Lactobacillus_rhamnosus	1.59414	179	77	0.0183686	0.22434	0.669304
longitudinal	Fiber type	SDFS total inc. HMO (g)	s__Roseburia_hominis	-0.905776	179	22	0.00330361	0.0773045	0.303312
longitudinal	Fiber type	SDFS total inc. HMO (g)	s__Roseburia_inulinivorans	-0.750954	179	27	0.0123638	0.189714	0.296454
longitudinal	Fiber type	SDFS total inc. HMO (g)	s__Streptococcus_salivarius	-2.08586	179	124	0.000881265	0.0329946	0.614654
longitudinal	Fiber type	SDFS total inc. HMO (g)	s__Streptococcus_vestibularis	-0.664522	179	29	0.0171956	0.22434	0.276065
longitudinal	Fiber type	SDFS total inc. HMO (g)	s__Veillonella_dispar	-1.3159	179	109	0.00789775	0.143844	0.488913
longitudinal	Fiber type	SDFS total inc. HMO (g)	s__Veillonella_infantium	-1.25417	179	100	0.0113621	0.18336	0.489652
longitudinal	Fiber type	SDFS - Complementary Foods (g/MJ)	s__Bifidobacterium_animalis	0.748916	179	19	0.000745657	0.0218105	0.218027
longitudinal	Fiber type	SDFS - Complementary Foods (g/MJ)	s__Bifidobacterium_longum	-1.6791	179	128	0.00405071	0.0802926	0.574297
longitudinal	Fiber type	SDFS - Complementary Foods (g/MJ)	s__Clostridium_innocuum	0.894911	179	54	0.00684438	0.114755	0.326849
longitudinal	Fiber type	SDFS - Complementary Foods (g/MJ)	s__Clostridium_perfringens	0.596221	179	20	0.00630972	0.109368	0.215568
longitudinal	Fiber type	SDFS - Complementary Foods (g/MJ)	s__Faecalibacterium_prausnitzii	-0.992769	179	42	0.0170352	0.201835	0.411973
longitudinal	Fiber type	SDFS - Complementary Foods (g/MJ)	s__Prevotella_bivia	0.544121	179	20	0.00233723	0.0508755	0.175948
longitudinal	Fiber type	SDFS - Complementary Foods (g)	s__Anaerostipes_hadrus	-0.824622	179	51	0.0198325	0.236232	0.350616
longitudinal	Fiber type	SDFS - Complementary Foods (g)	s__Bifidobacterium_animalis	0.826471	179	19	0.000230175	0.00981396	0.219556
longitudinal	Fiber type	SDFS - Complementary Foods (g)	s__Bifidobacterium_breve	-1.25201	179	84	0.0224964	0.247725	0.542068
longitudinal	Fiber type	SDFS - Complementary Foods (g)	s__Bifidobacterium_longum	-1.85273	179	128	0.000986656	0.026386	0.549318
longitudinal	Fiber type	SDFS - Complementary Foods (g)	s__Clostridium_perfringens	0.513926	179	20	0.0205854	0.237876	0.219862
longitudinal	Fiber type	SDFS - Complementary Foods (g)	s__Faecalibacterium_prausnitzii	-1.07804	179	42	0.00895353	0.133024	0.407604
longitudinal	Fiber type	SDFS - Complementary Foods (g)	s__Prevotella_bivia	0.62322	179	20	0.000373425	0.0134433	0.17114
longitudinal	Fiber type	SDFP total (g)	s__Adlercreutzia_equolifaciens	0.907592	179	32	0.00207794	0.0540263	0.290217
longitudinal	Fiber type	SDFP total (g)	s__Bifidobacterium_breve	2.42611	179	84	0.00214719	0.0543181	0.774887
longitudinal	Fiber type	SDFP total (g)	s__Enterococcus_faecalis	-1.49533	179	74	0.0124826	0.182557	0.591769
longitudinal	Fiber type	SDFP total (g)	s__Escherichia_coli	-1.80687	179	154	0.00484109	0.107887	0.631124
longitudinal	Fiber type	SDFP total (g)	s__Eubacterium_rectale	2.12528	179	22	9.17319e-07	0.000216964	0.416968
longitudinal	Fiber type	SDFP total (g)	s__Faecalibacterium_prausnitzii	2.83889	179	42	9.27198e-07	0.000216964	0.556807
longitudinal	Fiber type	SDFP total (g)	s__Haemophilus_parainfluenzae	1.37481	179	77	0.0058246	0.121152	0.492077
longitudinal	Fiber type	SDFP total (g)	s__Haemophilus_sp_HMSC71H05	1.24225	179	44	0.000826355	0.0300733	0.364826
longitudinal	Fiber type	SDFP total (g)	s__Lachnospira_pectinoschiza	1.50144	179	24	1.86054e-05	0.00217683	0.340658
longitudinal	Fiber type	SDFP total (g)	s__Megasphaera_micronuciformis	2.1884	179	45	0.00021833	0.0131614	0.579087
longitudinal	Fiber type	SDFP total (g)	s__Roseburia_inulinivorans	0.835028	179	27	0.00892085	0.154015	0.315593
longitudinal	Fiber type	SDFP total (g)	s__Veillonella_atypica	2.59577	179	114	0.000249109	0.0137157	0.692684
longitudinal	Fiber type	SDFP (g/MJ)	s__Adlercreutzia_equolifaciens	0.861524	179	32	0.002171	0.0564461	0.276694
longitudinal	Fiber type	SDFP (g/MJ)	s__Asaccharobacter_celatus	0.715462	179	43	0.0146072	0.179891	0.28996
longitudinal	Fiber type	SDFP (g/MJ)	s__Bifidobacterium_breve	2.41879	179	84	0.00112293	0.0350353	0.725708
longitudinal	Fiber type	SDFP (g/MJ)	s__Enterococcus_faecalis	-1.39819	179	74	0.0141068	0.17972	0.563346
longitudinal	Fiber type	SDFP (g/MJ)	s__Eubacterium_rectale	1.59118	179	22	0.000138477	0.00878445	0.407913
longitudinal	Fiber type	SDFP (g/MJ)	s__Faecalibacterium_prausnitzii	2.64399	179	42	1.53757e-06	0.000479722	0.529951
longitudinal	Fiber type	SDFP (g/MJ)	s__Fusicatenibacter_saccharivorans	0.582921	179	35	0.019234	0.218906	0.246606
longitudinal	Fiber type	SDFP (g/MJ)	s__Haemophilus_parainfluenzae	1.39731	179	77	0.00303314	0.0727955	0.464201
longitudinal	Fiber type	SDFP (g/MJ)	s__Haemophilus_sp_HMSC71H05	1.18997	179	44	0.000795268	0.0264691	0.348328
longitudinal	Fiber type	SDFP (g/MJ)	s__Lachnospira_pectinoschiza	1.21161	179	24	0.000328727	0.0170938	0.33043
longitudinal	Fiber type	SDFP (g/MJ)	s__Lactobacillus_casei	-1.04802	179	34	0.0216696	0.229269	0.452152
longitudinal	Fiber type	SDFP (g/MJ)	s__Lactobacillus_paracasei	-0.968609	179	35	0.0200576	0.22087	0.412562
longitudinal	Fiber type	SDFP (g/MJ)	s__Megasphaera_micronuciformis	1.76487	179	45	0.00185512	0.0510704	0.558059
longitudinal	Fiber type	SDFP (g/MJ)	s__Roseburia_faecis	0.77679	179	32	0.0256031	0.247443	0.344881
longitudinal	Fiber type	SDFP (g/MJ)	s__Roseburia_hominis	0.766007	179	22	0.0147987	0.179891	0.311057
longitudinal	Fiber type	SDFP (g/MJ)	s__Roseburia_inulinivorans	0.705702	179	27	0.0207714	0.224987	0.302353
longitudinal	Fiber type	SDFP (g/MJ)	s__Ruminococcus_bromii	0.410187	179	18	0.0194115	0.218906	0.173793
longitudinal	Fiber type	SDFP (g/MJ)	s__Veillonella_atypica	2.75651	179	114	3.41871e-05	0.00355546	0.645571
longitudinal	Fiber type	SDFP (g/MJ)	s__Veillonella_dispar	1.38804	179	109	0.00407517	0.08669	0.476463
longitudinal	Fiber type	SDFP (g/MJ)	s__Veillonella_infantium	1.28814	179	100	0.00730918	0.125807	0.474173
longitudinal	Fiber type	SDFP (g/MJ)	s__Veillonella_rogosae	0.897738	179	76	0.0106801	0.158676	0.347559
longitudinal	Fiber type	IDF total (g)	s__Akkermansia_muciniphila	1.8725	179	36	0.0049845	0.0988197	0.657368
longitudinal	Fiber type	IDF total (g)	s__Anaerostipes_caccae	0.903365	179	23	0.0128498	0.17182	0.359055
longitudinal	Fiber type	IDF total (g)	s__Bacteroides_dorei	1.86422	179	68	0.00327889	0.0764594	0.620514
longitudinal	Fiber type	IDF total (g)	s__Collinsella_aerofaciens	1.7433	179	78	0.00470624	0.0978899	0.605049
longitudinal	Fiber type	IDF total (g)	s__Enterococcus_faecalis	-1.72056	179	74	0.00325578	0.0764594	0.575253
longitudinal	Fiber type	IDF total (g)	s__Eubacterium_rectale	1.88318	179	22	1.35046e-05	0.00158003	0.41983
longitudinal	Fiber type	IDF total (g)	s__Faecalibacterium_prausnitzii	1.9391	179	42	0.000796809	0.0303667	0.567
longitudinal	Fiber type	IDF total (g)	s__Haemophilus_parainfluenzae	1.57649	179	77	0.00124634	0.0402266	0.479414
longitudinal	Fiber type	IDF total (g)	s__Haemophilus_sp_HMSC71H05	1.1505	179	44	0.00201325	0.0554236	0.366739
longitudinal	Fiber type	IDF total (g)	s__Lachnospira_pectinoschiza	1.44325	179	24	3.83882e-05	0.00399237	0.341262
longitudinal	Fiber type	IDF total (g)	s__Lactobacillus_casei	-1.25629	179	34	0.00813997	0.133399	0.468969
longitudinal	Fiber type	IDF total (g)	s__Lactobacillus_paracasei	-1.18844	179	35	0.00604012	0.110854	0.427208
longitudinal	Fiber type	IDF total (g)	s__Lactobacillus_rhamnosus	-1.59456	179	77	0.0146645	0.182079	0.645189
longitudinal	Fiber type	IDF total (g)	s__Megasphaera_micronuciformis	1.86476	179	45	0.00163124	0.049253	0.582294
longitudinal	Fiber type	IDF total (g)	s__Roseburia_hominis	0.941357	179	22	0.00407275	0.0866386	0.323233
longitudinal	Fiber type	IDF total (g)	s__Veillonella_atypica	2.32792	179	114	0.000850128	0.0306046	0.683814
longitudinal	Fiber type	IDF total (g)	s__Veillonella_dispar	1.28888	179	109	0.0104583	0.152953	0.497426
longitudinal	Fiber type	IDF (g/MJ)	s__Actinomyces_sp_ICM47	0.44813	179	18	0.00599383	0.102004	0.16096
longitudinal	Fiber type	IDF (g/MJ)	s__Akkermansia_muciniphila	1.96081	179	36	0.0020339	0.050098	0.625054
longitudinal	Fiber type	IDF (g/MJ)	s__Anaerostipes_caccae	0.955879	179	23	0.00547598	0.097604	0.339496
longitudinal	Fiber type	IDF (g/MJ)	s__Bacteroides_dorei	1.42031	179	68	0.0197201	0.214628	0.600547
longitudinal	Fiber type	IDF (g/MJ)	s__Bifidobacterium_breve	1.91037	179	84	0.00963755	0.128868	0.72684
longitudinal	Fiber type	IDF (g/MJ)	s__Enterococcus_faecalis	-1.57793	179	74	0.00479804	0.0935617	0.551337
longitudinal	Fiber type	IDF (g/MJ)	s__Eubacterium_rectale	1.36888	179	22	0.00098868	0.0307623	0.408216
longitudinal	Fiber type	IDF (g/MJ)	s__Faecalibacterium_prausnitzii	1.92979	179	42	0.000438774	0.0207163	0.537415
longitudinal	Fiber type	IDF (g/MJ)	s__Haemophilus_parainfluenzae	1.62351	179	77	0.00044019	0.0207163	0.45197
longitudinal	Fiber type	IDF (g/MJ)	s__Haemophilus_sp_HMSC71H05	1.05814	179	44	0.00279028	0.0637001	0.348701
longitudinal	Fiber type	IDF (g/MJ)	s__Lachnospira_pectinoschiza	1.17183	179	24	0.000469229	0.0207163	0.328448
longitudinal	Fiber type	IDF (g/MJ)	s__Lactobacillus_casei	-1.33659	179	34	0.0029626	0.0644881	0.44309
longitudinal	Fiber type	IDF (g/MJ)	s__Lactobacillus_paracasei	-1.26815	179	35	0.00198079	0.050098	0.403407
longitudinal	Fiber type	IDF (g/MJ)	s__Lactobacillus_rhamnosus	-1.69578	179	77	0.00633317	0.103997	0.611833
longitudinal	Fiber type	IDF (g/MJ)	s__Megasphaera_micronuciformis	1.56165	179	45	0.00552672	0.097604	0.555472
longitudinal	Fiber type	IDF (g/MJ)	s__Roseburia_hominis	0.942294	179	22	0.00242367	0.0567139	0.306028
longitudinal	Fiber type	IDF (g/MJ)	s__Ruminococcus_bromii	0.424033	179	18	0.0149852	0.179822	0.17252
longitudinal	Fiber type	IDF (g/MJ)	s__Veillonella_atypica	2.62756	179	114	6.13473e-05	0.00638012	0.636866
longitudinal	Fiber type	IDF (g/MJ)	s__Veillonella_dispar	1.60394	179	109	0.000730282	0.025499	0.465573
longitudinal	Fiber type	IDF (g/MJ)	s__Veillonella_infantium	1.40172	179	100	0.00307005	0.0647049	0.466172
longitudinal	Fiber type	HMO Breast milk fiber (g/MJ)	s__Adlercreutzia_equolifaciens	-0.789337	179	32	0.0169772	0.223812	0.327372
longitudinal	Fiber type	HMO Breast milk fiber (g/MJ)	s__Akkermansia_muciniphila	-2.54003	179	36	0.000835281	0.0355374	0.746617
longitudinal	Fiber type	HMO Breast milk fiber (g/MJ)	s__Blautia_wexlerae	-1.86523	179	69	0.000629112	0.0304546	0.53536
longitudinal	Fiber type	HMO Breast milk fiber (g/MJ)	s__Clostridium_paraputrificum	-1.19706	179	35	0.00101682	0.0377541	0.357961
longitudinal	Fiber type	HMO Breast milk fiber (g/MJ)	s__Eubacterium_eligens	-0.867758	179	26	0.0228909	0.249138	0.3779
longitudinal	Fiber type	HMO Breast milk fiber (g/MJ)	s__Eubacterium_rectale	-1.27071	179	22	0.0104247	0.174241	0.490553
longitudinal	Fiber type	HMO Breast milk fiber (g/MJ)	s__Faecalibacterium_prausnitzii	-2.55189	179	42	0.000103258	0.00743455	0.641605
longitudinal	Fiber type	HMO Breast milk fiber (g/MJ)	s__Haemophilus_parainfluenzae	-1.40791	179	77	0.0119094	0.192194	0.553748
longitudinal	Fiber type	HMO Breast milk fiber (g/MJ)	s__Lachnospira_pectinoschiza	-0.929011	179	24	0.0200677	0.238113	0.395769
longitudinal	Fiber type	HMO Breast milk fiber (g/MJ)	s__Lactobacillus_casei	1.42607	179	34	0.00749434	0.140294	0.526852
longitudinal	Fiber type	HMO Breast milk fiber (g/MJ)	s__Lactobacillus_paracasei	1.31781	179	35	0.00680429	0.129976	0.480936
longitudinal	Fiber type	HMO Breast milk fiber (g/MJ)	s__Lactobacillus_rhamnosus	1.86978	179	77	0.0139899	0.210653	0.752794
longitudinal	Fiber type	HMO Breast milk fiber (g/MJ)	s__Megasphaera_micronuciformis	-2.1704	179	45	0.00109325	0.0378993	0.653225
longitudinal	Fiber type	HMO Breast milk fiber (g/MJ)	s__Streptococcus_parasanguinis	-1.30548	179	116	0.0216584	0.244244	0.563226
longitudinal	Fiber type	HMO Breast milk fiber (g/MJ)	s__Streptococcus_salivarius	-2.52847	179	124	0.000453933	0.024993	0.706914
longitudinal	Fiber type	HMO Breast milk fiber (g/MJ)	s__Streptococcus_thermophilus	-1.26388	179	42	0.0044171	0.0984382	0.437955
longitudinal	Fiber type	HMO Breast milk fiber (g/MJ)	s__Streptococcus_vestibularis	-0.970045	179	29	0.0019952	0.0561073	0.308899
longitudinal	Fiber type	HMO Breast milk fiber (g/MJ)	s__Veillonella_atypica	-1.86319	179	114	0.021064	0.243407	0.800103
longitudinal	Fiber type	HMO Breast milk fiber (g/MJ)	s__Veillonella_dispar	-1.81907	179	109	0.00134416	0.044008	0.557874
longitudinal	Fiber type	HMO Breast milk fiber (g/MJ)	s__Veillonella_infantium	-1.67009	179	100	0.00313176	0.0751622	0.557131
longitudinal	Fiber type	HMO Breast milk fiber (g)	s__Adlercreutzia_equolifaciens	-0.725842	179	32	0.0150719	0.204625	0.295291
longitudinal	Fiber type	HMO Breast milk fiber (g)	s__Akkermansia_muciniphila	-1.97312	179	36	0.00519056	0.115845	0.696532
longitudinal	Fiber type	HMO Breast milk fiber (g)	s__Blautia_wexlerae	-2.00928	179	69	5.4416e-05	0.00391795	0.484616
longitudinal	Fiber type	HMO Breast milk fiber (g)	s__Clostridium_paraputrificum	-1.00304	179	35	0.00276944	0.0783533	0.330014
longitudinal	Fiber type	HMO Breast milk fiber (g)	s__Clostridium_symbiosum	-0.609901	179	20	0.0167492	0.211855	0.252324
longitudinal	Fiber type	HMO Breast milk fiber (g)	s__Eubacterium_eligens	-0.917664	179	26	0.0089507	0.158073	0.346886
longitudinal	Fiber type	HMO Breast milk fiber (g)	s__Eubacterium_rectale	-1.19878	179	22	0.00785992	0.144253	0.445351
longitudinal	Fiber type	HMO Breast milk fiber (g)	s__Faecalibacterium_prausnitzii	-2.76018	179	42	4.32011e-06	0.000449292	0.580433
longitudinal	Fiber type	HMO Breast milk fiber (g)	s__Lactobacillus_casei	1.20704	179	34	0.01245	0.187955	0.477084
longitudinal	Fiber type	HMO Breast milk fiber (g)	s__Lactobacillus_paracasei	1.13481	179	35	0.0101205	0.169157	0.435652
longitudinal	Fiber type	HMO Breast milk fiber (g)	s__Lactobacillus_rhamnosus	1.73008	179	77	0.0149666	0.204625	0.703669
longitudinal	Fiber type	HMO Breast milk fiber (g)	s__Megasphaera_micronuciformis	-1.58426	179	45	0.00941006	0.163108	0.602624
longitudinal	Fiber type	HMO Breast milk fiber (g)	s__Roseburia_hominis	-0.882731	179	22	0.00711815	0.135971	0.32362
longitudinal	Fiber type	HMO Breast milk fiber (g)	s__Roseburia_inulinivorans	-0.78711	179	27	0.0135467	0.201265	0.315068
longitudinal	Fiber type	HMO Breast milk fiber (g)	s__Streptococcus_salivarius	-2.06029	179	124	0.00186708	0.0593031	0.650995
longitudinal	Fiber type	HMO Breast milk fiber (g)	s__Streptococcus_thermophilus	-0.933226	179	42	0.0195163	0.230981	0.39523
longitudinal	Fiber type	HMO Breast milk fiber (g)	s__Veillonella_dispar	-1.45538	179	109	0.00528498	0.115845	0.514574
longitudinal	Fiber type	HMO Breast milk fiber (g)	s__Veillonella_infantium	-1.31287	179	100	0.0118836	0.185384	0.515957
longitudinal	Milk Formula	Milk Formula E%	s__Actinomyces_graevenitzii	0.666796	179	26	0.0146404	0.204528	0.270332
longitudinal	Milk Formula	Milk Formula E%	s__Actinomyces_sp_oral_taxon_181	1.08401	179	42	0.00203571	0.0524113	0.345925
longitudinal	Milk Formula	Milk Formula E%	s__Akkermansia_muciniphila	1.97021	179	36	0.00122981	0.0371324	0.599198
longitudinal	Milk Formula	Milk Formula E%	s__Bacteroides_uniformis	-1.50802	179	81	0.0100449	0.156701	0.577864
longitudinal	Milk Formula	Milk Formula E%	s__Clostridium_aldenense	-0.607586	179	26	0.0099739	0.156701	0.233107
longitudinal	Milk Formula	Milk Formula E%	s__Clostridium_paraputrificum	0.675676	179	35	0.0221243	0.249498	0.29254
longitudinal	Milk Formula	Milk Formula E%	s__Enterobacter_hormaechei	-0.571853	179	18	0.0130647	0.185281	0.2279
longitudinal	Milk Formula	Milk Formula E%	s__Klebsiella_oxytoca	1.34303	179	62	0.00488947	0.100971	0.470817
longitudinal	Milk Formula	Milk Formula E%	s__Megasphaera_micronuciformis	1.35556	179	45	0.0118016	0.171324	0.532471
longitudinal	Milk Formula	Milk Formula E%	s__Sellimonas_intestinalis	0.926563	179	35	0.0162921	0.21478	0.381752
longitudinal	Milk Formula	Milk Formula E%	s__Streptococcus_thermophilus	1.1354	179	42	0.00155667	0.0441528	0.353023
longitudinal	Milk Formula	Milk Formula E%	s__Streptococcus_vestibularis	0.678748	179	29	0.00725123	0.138513	0.249645
longitudinal	Milk Formula	Milk Formula E%	s__Veillonella_parvula	1.4568	179	134	0.0201328	0.235554	0.620874
longitudinal	Milk Formula	Formula ongoing (YES/NO)	s__Atopobium_deltae	0.740956	179	18	0.00462542	0.0835745	0.257612
longitudinal	Milk Formula	Formula ongoing (YES/NO)	s__Enorma_massiliensis	1.02915	179	59	0.00596392	0.0962323	0.368714
longitudinal	Milk Formula	Formula ongoing (YES/NO)	s__Intestinibacter_bartlettii	2.75348	179	86	3.17928e-05	0.00137044	0.644096
longitudinal	Milk Formula	Formula ongoing (YES/NO)	s__Lachnospira_pectinoschiza	-1.43554	179	24	0.0120282	0.163892	0.565295
longitudinal	Solid foods started	Solids started	s__Akkermansia_muciniphila	-4.02288	179	36	0.00222125	0.0454802	1.29232
longitudinal	Solid foods started	Solids started	s__Anaerostipes_hadrus	-2.46833	179	51	0.0131582	0.171057	0.983979
longitudinal	Solid foods started	Solids started	s__Clostridioides_difficile	1.34662	179	25	0.0102461	0.135348	0.517982
longitudinal	Solid foods started	Solids started	s__Clostridium_neonatale	3.25066	179	64	0.00196393	0.0382967	1.02973
longitudinal	Solid foods started	Solids started	s__Enorma_massiliensis	-1.04712	179	59	0.0194386	0.209477	0.442072
longitudinal	Solid foods started	Solids started	s__Eubacterium_eligens	-1.44226	179	26	0.0174035	0.195253	0.599887
longitudinal	Solid foods started	Solids started	s__Roseburia_faecis	-1.8278	179	32	0.0104658	0.146215	0.705453
longitudinal	Solid foods started	Solids started	s__Roseburia_inulinivorans	-1.84768	179	27	0.00336386	0.0671951	0.620643
longitudinal	Solid foods started	Solids started	s__Streptococcus_parasanguinis	-2.56861	179	116	0.00728374	0.112554	0.94374
longitudinal	Solid foods started	Solids started	s__Streptococcus_thermophilus	-2.04049	179	42	0.0105332	0.146215	0.787821
longitudinal	Solid foods started	Solids started	s__Veillonella_atypica	6.40018	179	114	1.21298e-06	0.000110381	1.26351
longitudinal	Solid foods started	Solids started	s__Veillonella_dispar	4.66715	179	109	8.47591e-07	8.67721e-05	0.907985
longitudinal	Solid foods started	Solids started	s__Veillonella_infantium	4.09394	179	100	1.03385e-05	0.000769745	0.896541
longitudinal	Solid foods started	Solids started	s__Veillonella_parvula	4.82423	179	134	0.00014087	0.00640961	1.23399
longitudinal	Solid foods started	Solids started	s__Veillonella_rogosae	1.74136	179	76	0.00911893	0.125251	0.658956
longitudinal ( 0.5m, 1m to 12m)	Breastfeeding	Breastfed (YES/NO)	s__Clostridioides_difficile	-2.59659	533	65	2.98498e-11	1.92921e-09	0.366001
longitudinal ( 0.5m, 1m to 12m)	Breastfeeding	Breastfed (YES/NO)	s__Clostridium_innocuum	-3.01861	533	131	1.16678e-08	5.60831e-07	0.51333
longitudinal ( 0.5m, 1m to 12m)	Breastfeeding	Breastfed (YES/NO)	s__Tyzzerella_nexilis	-2.1552	533	81	1.79639e-06	6.16761e-05	0.443886
longitudinal ( 0.5m, 1m to 12m)	Breastfeeding	Breastfed (YES/NO)	s__Clostridium_bolteae	-2.18662	533	85	5.42927e-06	0.000163104	0.472058
longitudinal ( 0.5m, 1m to 12m)	Breastfeeding	Breastfed (YES/NO)	s__Lactobacillus_rhamnosus	3.71327	533	219	6.61692e-06	0.000190832	0.814103
longitudinal ( 0.5m, 1m to 12m)	Breastfeeding	Breastfed (YES/NO)	s__Clostridium_bolteae_CAG_59	-1.47393	533	56	2.89282e-05	0.000644099	0.347795
longitudinal ( 0.5m, 1m to 12m)	Breastfeeding	Breastfed (YES/NO)	s__Lactobacillus_casei	1.9741	533	78	6.25965e-05	0.00118769	0.485668
longitudinal ( 0.5m, 1m to 12m)	Breastfeeding	Breastfed (YES/NO)	s__Bifidobacterium_breve	3.49995	533	206	8.6117e-05	0.00148545	0.883317
longitudinal ( 0.5m, 1m to 12m)	Breastfeeding	Breastfed (YES/NO)	s__Veillonella_parvula	3.48295	533	346	8.65313e-05	0.00148545	0.876793
longitudinal ( 0.5m, 1m to 12m)	Breastfeeding	Breastfed (YES/NO)	s__Akkermansia_muciniphila	-3.21921	533	96	9.13667e-05	0.00153199	0.811679
longitudinal ( 0.5m, 1m to 12m)	Breastfeeding	Breastfed (YES/NO)	s__Fusicatenibacter_saccharivorans	-2.32815	533	91	0.000135876	0.00212971	0.603161
longitudinal ( 0.5m, 1m to 12m)	Breastfeeding	Breastfed (YES/NO)	s__Lactobacillus_paracasei	1.86785	533	76	0.000153953	0.00226531	0.486342
longitudinal ( 0.5m, 1m to 12m)	Breastfeeding	Breastfed (YES/NO)	s__Bacteroides_dorei	2.96905	533	214	0.000174212	0.00251214	0.784121
longitudinal ( 0.5m, 1m to 12m)	Breastfeeding	Breastfed (YES/NO)	s__Intestinibacter_bartlettii	-1.93917	533	207	0.000262712	0.00338242	0.515084
longitudinal ( 0.5m, 1m to 12m)	Breastfeeding	Breastfed (YES/NO)	s__Flavonifractor_plautii	-2.42721	533	192	0.000282296	0.0035708	0.66191
longitudinal ( 0.5m, 1m to 12m)	Breastfeeding	Breastfed (YES/NO)	s__Megasphaera_micronuciformis	2.03453	533	96	0.000479908	0.00516438	0.573651
longitudinal ( 0.5m, 1m to 12m)	Breastfeeding	Breastfed (YES/NO)	s__Roseburia_intestinalis	-1.41277	533	63	0.00224401	0.0185969	0.457545
longitudinal ( 0.5m, 1m to 12m)	Breastfeeding	Breastfed (YES/NO)	s__Eubacterium_sp_CAG_38	1.27612	533	60	0.00273434	0.0219051	0.421169
longitudinal ( 0.5m, 1m to 12m)	Breastfeeding	Breastfed (YES/NO)	s__Bifidobacterium_dentium	1.91902	533	123	0.00400401	0.0291605	0.663402
longitudinal ( 0.5m, 1m to 12m)	Breastfeeding	Breastfed (YES/NO)	s__Clostridium_aldenense	-0.838871	533	63	0.00698797	0.0462232	0.309484
longitudinal ( 0.5m, 1m to 12m)	Breastfeeding	Breastfed (YES/NO)	s__Anaerostipes_hadrus	-1.83576	533	120	0.00937337	0.0578076	0.702597
longitudinal ( 0.5m, 1m to 12m)	Breastfeeding	Breastfed (YES/NO)	s__Blautia_wexlerae	-1.40368	533	168	0.0125088	0.0699136	0.558965
longitudinal ( 0.5m, 1m to 12m)	Breastfeeding	Breastfed (YES/NO)	s__Bacteroides_vulgatus	1.58262	533	217	0.0153776	0.0827404	0.650504
longitudinal ( 0.5m, 1m to 12m)	Breastfeeding	Breastfed (YES/NO)	s__Ruminococcus_gnavus	-2.08987	533	250	0.0245124	0.114479	0.925916
longitudinal ( 0.5m, 1m to 12m)	Breastfeeding	Breastfed (YES/NO)	s__Parabacteroides_merdae	1.08747	533	72	0.0292526	0.127055	0.497265
longitudinal ( 0.5m, 1m to 12m)	Breastfeeding	Breastfed (YES/NO)	s__Roseburia_inulinivorans	-0.788017	533	59	0.0317712	0.133959	0.364871
longitudinal ( 0.5m, 1m to 12m)	Breastfeeding	Breastfed (YES/NO)	s__Bacteroides_xylanisolvens	0.460416	533	59	0.0428927	0.166267	0.226723
longitudinal ( 0.5m, 1m to 12m)	Breastfeeding	Breastfed (YES/NO)	s__Enterorhabdus_caecimuris	-0.852352	533	181	0.04359	0.167172	0.420502
longitudinal ( 0.5m, 1m to 12m)	Breastfeeding	Breastfed (YES/NO)	s__Actinomyces_urogenitalis	0.890119	533	59	0.0582363	0.199944	0.468741
longitudinal ( 0.5m, 1m to 12m)	Breastfeeding	Breastfed (YES/NO)	s__Roseburia_hominis	-0.690902	533	58	0.0606449	0.202086	0.366499
longitudinal ( 0.5m, 1m to 12m)	Breastfeeding	Breastfed (YES/NO)	s__Streptococcus_thermophilus	-0.875447	533	116	0.0635407	0.206985	0.470091
longitudinal ( 0.5m, 1m to 12m)	Breastfeeding	Breastfed (YES/NO)	s__Roseburia_faecis	-0.744701	533	74	0.0658748	0.211092	0.40312
longitudinal ( 0.5m, 1m to 12m)	Breastfeeding	Breastfed (YES/NO)	s__Eubacterium_rectale	-0.956015	533	54	0.0737938	0.230326	0.532937
longitudinal ( 0.5m, 1m to 12m)	Breastfeeding	Breastfed (YES/NO)	s__Actinomyces_graevenitzii	-0.614939	533	63	0.0757811	0.233035	0.344967
longitudinal ( 0.5m, 1m to 12m)	Breastfeeding	Breastfed (YES/NO)	s__Asaccharobacter_celatus	-0.588132	533	110	0.0765614	0.233902	0.330746
longitudinal ( 0.5m, 1m to 12m)	Breastfeeding	Breastfed (YES/NO)	s__Erysipelatoclostridium_ramosum	-1.38189	533	214	0.0822603	0.244073	0.793449
longitudinal ( 0.5m, 1m to 12m)	Exclusive Breastfeeding	Exclusively Breastfed (YES/NO)	s__Streptococcus_vestibularis	-1.77675	533	108	0.000128293	0.00205553	0.459999
longitudinal ( 0.5m, 1m to 12m)	Exclusive Breastfeeding	Exclusively Breastfed (YES/NO)	s__Streptococcus_peroris	1.15119	533	60	0.00054214	0.00574828	0.330429
longitudinal ( 0.5m, 1m to 12m)	Exclusive Breastfeeding	Exclusively Breastfed (YES/NO)	s__Streptococcus_thermophilus	-1.80723	533	116	0.000577581	0.0060353	0.521382
longitudinal ( 0.5m, 1m to 12m)	Exclusive Breastfeeding	Exclusively Breastfed (YES/NO)	s__Ruminococcus_gnavus	-2.94668	533	250	0.00276997	0.0219467	0.979472
longitudinal ( 0.5m, 1m to 12m)	Exclusive Breastfeeding	Exclusively Breastfed (YES/NO)	s__Lactobacillus_casei	1.61477	533	78	0.00316774	0.0242972	0.544289
longitudinal ( 0.5m, 1m to 12m)	Exclusive Breastfeeding	Exclusively Breastfed (YES/NO)	s__Cutibacterium_avidum	1.6465	533	83	0.003482	0.0261513	0.560626
longitudinal ( 0.5m, 1m to 12m)	Exclusive Breastfeeding	Exclusively Breastfed (YES/NO)	s__Streptococcus_salivarius	-2.34928	533	395	0.00499644	0.035318	0.832821
longitudinal ( 0.5m, 1m to 12m)	Exclusive Breastfeeding	Exclusively Breastfed (YES/NO)	s__Lactobacillus_paracasei	1.5299	533	76	0.00556106	0.0378257	0.549161
longitudinal ( 0.5m, 1m to 12m)	Exclusive Breastfeeding	Exclusively Breastfed (YES/NO)	s__Bacteroides_fragilis	-1.69453	533	241	0.00953453	0.0578076	0.650614
longitudinal ( 0.5m, 1m to 12m)	Exclusive Breastfeeding	Exclusively Breastfed (YES/NO)	s__Bifidobacterium_breve	2.36772	533	206	0.00947315	0.0578076	0.908614
longitudinal ( 0.5m, 1m to 12m)	Exclusive Breastfeeding	Exclusively Breastfed (YES/NO)	s__Roseburia_hominis	-1.11185	533	58	0.0108452	0.064554	0.434614
longitudinal ( 0.5m, 1m to 12m)	Exclusive Breastfeeding	Exclusively Breastfed (YES/NO)	s__Bacteroides_uniformis	2.29575	533	235	0.0112866	0.065038	0.902246
longitudinal ( 0.5m, 1m to 12m)	Exclusive Breastfeeding	Exclusively Breastfed (YES/NO)	s__Bifidobacterium_bifidum	2.47922	533	126	0.0117778	0.0663423	0.980321
longitudinal ( 0.5m, 1m to 12m)	Exclusive Breastfeeding	Exclusively Breastfed (YES/NO)	s__Haemophilus_sp_HMSC71H05	-1.1834	533	113	0.0157744	0.0836275	0.488366
longitudinal ( 0.5m, 1m to 12m)	Exclusive Breastfeeding	Exclusively Breastfed (YES/NO)	s__Roseburia_intestinalis	-1.27815	533	63	0.0172734	0.0889582	0.534876
longitudinal ( 0.5m, 1m to 12m)	Exclusive Breastfeeding	Exclusively Breastfed (YES/NO)	s__Roseburia_inulinivorans	-1.0218	533	59	0.017463	0.0892967	0.428326
longitudinal ( 0.5m, 1m to 12m)	Exclusive Breastfeeding	Exclusively Breastfed (YES/NO)	s__Actinomyces_sp_HMSC035G02	1.07436	533	103	0.0180284	0.0915386	0.452618
longitudinal ( 0.5m, 1m to 12m)	Exclusive Breastfeeding	Exclusively Breastfed (YES/NO)	s__Faecalibacterium_prausnitzii	-1.63607	533	99	0.0265913	0.118392	0.735423
longitudinal ( 0.5m, 1m to 12m)	Exclusive Breastfeeding	Exclusively Breastfed (YES/NO)	s__Streptococcus_infantis	0.604623	533	72	0.0340271	0.142621	0.284366
longitudinal ( 0.5m, 1m to 12m)	Exclusive Breastfeeding	Exclusively Breastfed (YES/NO)	s__Bifidobacterium_longum	2.25807	533	374	0.0378113	0.154393	1.08402
longitudinal ( 0.5m, 1m to 12m)	Exclusive Breastfeeding	Exclusively Breastfed (YES/NO)	s__Intestinibacter_bartlettii	1.34872	533	207	0.0382604	0.154976	0.648924
longitudinal ( 0.5m, 1m to 12m)	Exclusive Breastfeeding	Exclusively Breastfed (YES/NO)	s__Gemella_haemolysans	0.572677	533	90	0.0418454	0.165085	0.280593
longitudinal ( 0.5m, 1m to 12m)	Exclusive Breastfeeding	Exclusively Breastfed (YES/NO)	s__Klebsiella_quasipneumoniae	-1.2409	533	132	0.0435585	0.167172	0.613129
longitudinal ( 0.5m, 1m to 12m)	Exclusive Breastfeeding	Exclusively Breastfed (YES/NO)	s__Veillonella_atypica	-1.79909	533	265	0.0457361	0.170859	0.898089
longitudinal ( 0.5m, 1m to 12m)	Exclusive Breastfeeding	Exclusively Breastfed (YES/NO)	s__Staphylococcus_epidermidis	0.784305	533	152	0.0471578	0.173473	0.394075
longitudinal ( 0.5m, 1m to 12m)	Exclusive Breastfeeding	Exclusively Breastfed (YES/NO)	s__Bacteroides_ovatus	1.22601	533	176	0.055797	0.193412	0.639301
longitudinal ( 0.5m, 1m to 12m)	Exclusive Breastfeeding	Exclusively Breastfed (YES/NO)	s__Klebsiella_pneumoniae	-1.44866	533	208	0.0590806	0.199986	0.76556
longitudinal ( 0.5m, 1m to 12m)	Exclusive Breastfeeding	Exclusively Breastfed (YES/NO)	s__Bacteroides_stercoris	0.48153	533	57	0.0615807	0.202926	0.256888
longitudinal ( 0.5m, 1m to 12m)	Exclusive Breastfeeding	Exclusively Breastfed (YES/NO)	s__Megasphaera_micronuciformis	-1.28019	533	96	0.0616378	0.202926	0.683289
longitudinal ( 0.5m, 1m to 12m)	Exclusive Breastfeeding	Exclusively Breastfed (YES/NO)	s__Clostridioides_difficile	0.797668	533	65	0.063732	0.206985	0.429162
longitudinal ( 0.5m, 1m to 12m)	Exclusive Breastfeeding	Exclusively Breastfed (YES/NO)	s__Akkermansia_muciniphila	-1.58936	533	96	0.0811139	0.242668	0.909182
longitudinal ( 0.5m, 1m to 12m)	Milk Formula	Formula ongoing (YES/NO)	s__Intestinibacter_bartlettii	2.37501	533	207	2.15816e-06	6.87186e-05	0.494268
longitudinal ( 0.5m, 1m to 12m)	Milk Formula	Formula ongoing (YES/NO)	s__Roseburia_inulinivorans	-1.30408	533	59	7.47822e-05	0.00138251	0.326265
longitudinal ( 0.5m, 1m to 12m)	Milk Formula	Formula ongoing (YES/NO)	s__Roseburia_hominis	-1.18941	533	58	0.000364801	0.00431183	0.33119
longitudinal ( 0.5m, 1m to 12m)	Milk Formula	Formula ongoing (YES/NO)	s__Streptococcus_peroris	0.900232	533	60	0.000376519	0.00435788	0.25128
longitudinal ( 0.5m, 1m to 12m)	Milk Formula	Formula ongoing (YES/NO)	s__Roseburia_intestinalis	-1.37758	533	63	0.000781577	0.00782638	0.407337
longitudinal ( 0.5m, 1m to 12m)	Milk Formula	Formula ongoing (YES/NO)	s__Enorma_massiliensis	0.984065	533	157	0.00187652	0.0159235	0.314482
longitudinal ( 0.5m, 1m to 12m)	Milk Formula	Formula ongoing (YES/NO)	s__Actinomyces_odontolyticus	1.23734	533	151	0.00449903	0.032438	0.433357
longitudinal ( 0.5m, 1m to 12m)	Milk Formula	Formula ongoing (YES/NO)	s__Faecalibacterium_prausnitzii	-1.53167	533	99	0.00631938	0.042582	0.558327
longitudinal ( 0.5m, 1m to 12m)	Milk Formula	Formula ongoing (YES/NO)	s__Bacteroides_dorei	-1.59449	533	214	0.00643119	0.0429341	0.582138
longitudinal ( 0.5m, 1m to 12m)	Milk Formula	Formula ongoing (YES/NO)	s__Haemophilus_parainfluenzae	-1.42159	533	221	0.00811645	0.0527204	0.534671
longitudinal ( 0.5m, 1m to 12m)	Milk Formula	Formula ongoing (YES/NO)	s__Actinomyces_sp_HMSC035G02	0.909808	533	103	0.00849954	0.0542316	0.34424
longitudinal ( 0.5m, 1m to 12m)	Milk Formula	Formula ongoing (YES/NO)	s__Haemophilus_sp_HMSC71H05	-0.973771	533	113	0.0088549	0.0560034	0.370424
longitudinal ( 0.5m, 1m to 12m)	Milk Formula	Formula ongoing (YES/NO)	s__Enterococcus_faecalis	1.8503	533	223	0.00954106	0.0578076	0.710777
longitudinal ( 0.5m, 1m to 12m)	Milk Formula	Formula ongoing (YES/NO)	s__Staphylococcus_epidermidis	-0.742745	533	152	0.0129854	0.0720188	0.297823
longitudinal ( 0.5m, 1m to 12m)	Milk Formula	Formula ongoing (YES/NO)	s__Bacteroides_fragilis	-1.0603	533	241	0.0246107	0.114479	0.469999
longitudinal ( 0.5m, 1m to 12m)	Milk Formula	Formula ongoing (YES/NO)	s__Parabacteroides_merdae	0.840857	533	72	0.0262728	0.118392	0.377074
longitudinal ( 0.5m, 1m to 12m)	Milk Formula	Formula ongoing (YES/NO)	s__Lactobacillus_casei	0.904166	533	78	0.028997	0.126708	0.41279
longitudinal ( 0.5m, 1m to 12m)	Milk Formula	Formula ongoing (YES/NO)	s__Lactobacillus_paracasei	0.868116	533	76	0.0378727	0.154393	0.416917
longitudinal ( 0.5m, 1m to 12m)	Milk Formula	Formula ongoing (YES/NO)	s__Varibaculum_cambriense	1.03904	533	119	0.0390207	0.156299	0.501973
longitudinal ( 0.5m, 1m to 12m)	Milk Formula	Formula ongoing (YES/NO)	s__Collinsella_intestinalis	0.729407	533	206	0.0419008	0.165085	0.357414
longitudinal ( 0.5m, 1m to 12m)	Milk Formula	Formula ongoing (YES/NO)	s__Collinsella_stercoris	0.813778	533	168	0.0450141	0.169922	0.404739
longitudinal ( 0.5m, 1m to 12m)	Milk Formula	Formula ongoing (YES/NO)	s__Veillonella_atypica	-1.34397	533	265	0.0465835	0.173127	0.673486
longitudinal ( 0.5m, 1m to 12m)	Milk Formula	Formula ongoing (YES/NO)	s__Klebsiella_oxytoca	0.97982	533	175	0.0485318	0.175836	0.495324
longitudinal ( 0.5m, 1m to 12m)	Milk Formula	Formula ongoing (YES/NO)	s__Streptococcus_salivarius	-1.23207	533	395	0.050118	0.179776	0.627275
longitudinal ( 0.5m, 1m to 12m)	Milk Formula	Formula ongoing (YES/NO)	s__Aeriscardovia_aeriphila	-0.585124	533	308	0.0507064	0.180987	0.298623
longitudinal ( 0.5m, 1m to 12m)	Milk Formula	Formula ongoing (YES/NO)	s__Bifidobacterium_bifidum	1.3682	533	126	0.05953	0.200566	0.724217
longitudinal ( 0.5m, 1m to 12m)	Milk Formula	Formula ongoing (YES/NO)	s__Lactobacillus_rhamnosus	1.17993	533	219	0.0655138	0.210872	0.639071
longitudinal ( 0.5m, 1m to 12m)	Milk Formula	Formula ongoing (YES/NO)	g__Enorma_unclassified	0.677806	533	213	0.0772739	0.235082	0.382708
longitudinal ( 0.5m, 1m to 12m)	Milk Formula	Formula ongoing (YES/NO)	s__Escherichia_coli	1.09467	533	434	0.0822108	0.244073	0.628383
longitudinal ( 0.5m, 1m to 12m)	Solid foods started	Solids started	s__Roseburia_inulinivorans	-1.8445	533	59	1.31859e-05	0.000352113	0.418727
longitudinal ( 0.5m, 1m to 12m)	Solid foods started	Solids started	s__Streptococcus_thermophilus	-1.98391	533	116	8.64595e-05	0.00148545	0.50076
longitudinal ( 0.5m, 1m to 12m)	Solid foods started	Solids started	s__Veillonella_dispar	2.51065	533	288	0.000150333	0.00225812	0.656712
longitudinal ( 0.5m, 1m to 12m)	Solid foods started	Solids started	s__Anaerostipes_hadrus	-2.76968	533	120	0.000212535	0.00300467	0.741753
longitudinal ( 0.5m, 1m to 12m)	Solid foods started	Solids started	s__Veillonella_atypica	3.16436	533	265	0.000218787	0.00301253	0.849019
longitudinal ( 0.5m, 1m to 12m)	Solid foods started	Solids started	s__Clostridium_neonatale	2.96809	533	155	0.000352715	0.00429547	0.824224
longitudinal ( 0.5m, 1m to 12m)	Solid foods started	Solids started	s__Roseburia_hominis	-1.52497	533	58	0.000380786	0.00435788	0.426013
longitudinal ( 0.5m, 1m to 12m)	Solid foods started	Solids started	s__Clostridioides_difficile	1.44288	533	65	0.000634788	0.00653832	0.419414
longitudinal ( 0.5m, 1m to 12m)	Solid foods started	Solids started	s__Roseburia_faecis	-1.55443	533	74	0.000803739	0.00783102	0.460704
longitudinal ( 0.5m, 1m to 12m)	Solid foods started	Solids started	s__Erysipelatoclostridium_ramosum	2.47652	533	214	0.00153614	0.0141994	0.776801
longitudinal ( 0.5m, 1m to 12m)	Solid foods started	Solids started	s__Intestinibacter_bartlettii	1.97468	533	207	0.00233711	0.0191441	0.64516
longitudinal ( 0.5m, 1m to 12m)	Solid foods started	Solids started	s__Veillonella_infantium	1.92731	533	257	0.00454744	0.0324624	0.675843
longitudinal ( 0.5m, 1m to 12m)	Solid foods started	Solids started	s__Eubacterium_eligens	-1.20827	533	57	0.00511641	0.0354705	0.429487
longitudinal ( 0.5m, 1m to 12m)	Solid foods started	Solids started	s__Actinomyces_graevenitzii	1.04188	533	63	0.00547983	0.0376282	0.373321
longitudinal ( 0.5m, 1m to 12m)	Solid foods started	Solids started	s__Fusicatenibacter_saccharivorans	-1.61972	533	91	0.0112252	0.065038	0.636163
longitudinal ( 0.5m, 1m to 12m)	Solid foods started	Solids started	s__Gordonibacter_pamelaeae	-1.65706	533	301	0.0185229	0.0933917	0.701044
longitudinal ( 0.5m, 1m to 12m)	Solid foods started	Solids started	s__Veillonella_parvula	2.10018	533	346	0.0209808	0.101525	0.906596
longitudinal ( 0.5m, 1m to 12m)	Solid foods started	Solids started	s__Bilophila_wadsworthia	-0.759746	533	72	0.0225287	0.108288	0.331817
longitudinal ( 0.5m, 1m to 12m)	Solid foods started	Solids started	s__Eggerthella_lenta	-1.55911	533	291	0.0241984	0.114092	0.689319
longitudinal ( 0.5m, 1m to 12m)	Solid foods started	Solids started	s__Clostridium_bolteae	-1.11499	533	85	0.0286241	0.126587	0.50782
longitudinal ( 0.5m, 1m to 12m)	Solid foods started	Solids started	s__Streptococcus_vestibularis	-0.899224	533	108	0.0387736	0.156178	0.433816
longitudinal ( 0.5m, 1m to 12m)	Solid foods started	Solids started	s__Collinsella_intestinalis	-0.927405	533	206	0.0394297	0.157065	0.448854
longitudinal ( 0.5m, 1m to 12m)	Solid foods started	Solids started	s__Actinomyces_sp_HPA0247	0.835777	533	84	0.042661	0.166267	0.411145
longitudinal ( 0.5m, 1m to 12m)	Solid foods started	Solids started	s__Lactobacillus_paracasei	1.07872	533	76	0.042677	0.166267	0.530714
longitudinal ( 0.5m, 1m to 12m)	Solid foods started	Solids started	s__Veillonella_rogosae	0.923174	533	191	0.0448097	0.169922	0.458836
longitudinal ( 0.5m, 1m to 12m)	Solid foods started	Solids started	s__Olsenella_scatoligenes	-0.591577	533	112	0.0457336	0.170859	0.295227
longitudinal ( 0.5m, 1m to 12m)	Solid foods started	Solids started	s__Gemella_haemolysans	0.545192	533	90	0.047892	0.174554	0.274839
longitudinal ( 0.5m, 1m to 12m)	Solid foods started	Solids started	s__Tyzzerella_nexilis	0.914918	533	81	0.0479358	0.174554	0.461298
longitudinal ( 0.5m, 1m to 12m)	Solid foods started	Solids started	s__Lactobacillus_casei	1.01836	533	78	0.052891	0.186021	0.524685
longitudinal ( 0.5m, 1m to 12m)	Solid foods started	Solids started	s__Rothia_mucilaginosa	-1.22474	533	255	0.0578429	0.199544	0.644007
longitudinal ( 0.5m, 1m to 12m)	Solid foods started	Solids started	s__Alistipes_finegoldii	-0.99668	533	66	0.0606969	0.202086	0.530008
longitudinal ( 0.5m, 1m to 12m)	Solid foods started	Solids started	s__Bifidobacterium_longum	-1.82245	533	374	0.0700169	0.220383	1.00335
longitudinal ( 0.5m, 1m to 12m)	Solid foods started	Solids started	s__Bacteroides_stercoris	0.415202	533	57	0.0754868	0.233035	0.232981
longitudinal ( 0.5m, 1m to 9m , 12m)	Food Group Start Age	Start Age - Vegetables	s__Actinomyces_odontolyticus	2.59181	480	151	0.000299998	0.00514997	0.710458
longitudinal ( 0.5m, 1m to 9m , 12m)	Food Group Start Age	Start Age - Vegetables	s__Actinomyces_radingae	-1.39702	480	75	0.0396	0.212128	0.676467
longitudinal ( 0.5m, 1m to 9m , 12m)	Food Group Start Age	Start Age - Vegetables	s__Actinomyces_sp_HMSC035G02	2.4919	480	103	5.26096e-06	0.000147785	0.539374
longitudinal ( 0.5m, 1m to 9m , 12m)	Food Group Start Age	Start Age - Vegetables	s__Clostridioides_difficile	1.23733	480	65	0.0150294	0.114035	0.506461
longitudinal ( 0.5m, 1m to 9m , 12m)	Food Group Start Age	Start Age - Vegetables	s__Clostridium_bolteae_CAG_59	-0.907673	480	56	0.031962	0.186344	0.421551
longitudinal ( 0.5m, 1m to 9m , 12m)	Food Group Start Age	Start Age - Vegetables	s__Enterococcus_faecalis	3.22819	480	223	0.00337497	0.0372452	1.09388
longitudinal ( 0.5m, 1m to 9m , 12m)	Food Group Start Age	Start Age - Vegetables	s__Klebsiella_oxytoca	1.55254	480	175	0.0386221	0.209372	0.747886
longitudinal ( 0.5m, 1m to 9m , 12m)	Food Group Start Age	Start Age - Vegetables	s__Veillonella_infantium	1.8534	480	257	0.0254908	0.157533	0.826382
longitudinal ( 0.5m, 1m to 9m , 12m)	Food Group Start Age	Start Age - Vegetables	s__Veillonella_parvula	3.70364	480	346	0.00106623	0.015324	1.12272
longitudinal ( 0.5m, 1m to 9m , 12m)	Food Group Start Age	Start Age - Meats	s__Actinomyces_graevenitzii	0.748211	480	63	0.0480236	0.184194	0.377183
longitudinal ( 0.5m, 1m to 9m , 12m)	Food Group Start Age	Start Age - Meats	s__Actinomyces_odontolyticus	-1.3837	480	151	0.0140331	0.0781305	0.560745
longitudinal ( 0.5m, 1m to 9m , 12m)	Food Group Start Age	Start Age - Meats	s__Actinomyces_sp_HMSC035G02	-1.09762	480	103	0.0113033	0.0684845	0.431176
longitudinal ( 0.5m, 1m to 9m , 12m)	Food Group Start Age	Start Age - Meats	s__Actinomyces_sp_HPA0247	-0.778218	480	84	0.0493077	0.186946	0.394538
longitudinal ( 0.5m, 1m to 9m , 12m)	Food Group Start Age	Start Age - Meats	s__Anaerostipes_hadrus	1.9915	480	120	0.00293544	0.0248507	0.665171
longitudinal ( 0.5m, 1m to 9m , 12m)	Food Group Start Age	Start Age - Meats	s__Bacteroides_stercoris	0.434547	480	57	0.0508252	0.190363	0.221716
longitudinal ( 0.5m, 1m to 9m , 12m)	Food Group Start Age	Start Age - Meats	s__Bifidobacterium_adolescentis	1.593	480	125	0.0221358	0.109439	0.693079
longitudinal ( 0.5m, 1m to 9m , 12m)	Food Group Start Age	Start Age - Meats	s__Bifidobacterium_dentium	2.0834	480	123	0.000715116	0.00940301	0.610244
longitudinal ( 0.5m, 1m to 9m , 12m)	Food Group Start Age	Start Age - Meats	s__Blautia_wexlerae	1.25963	480	168	0.0214594	0.10782	0.545371
longitudinal ( 0.5m, 1m to 9m , 12m)	Food Group Start Age	Start Age - Meats	s__Clostridioides_difficile	-0.947031	480	65	0.0178385	0.0934255	0.397968
longitudinal ( 0.5m, 1m to 9m , 12m)	Food Group Start Age	Start Age - Meats	s__Eubacterium_eligens	1.22572	480	57	0.000254283	0.00412289	0.331899
longitudinal ( 0.5m, 1m to 9m , 12m)	Food Group Start Age	Start Age - Meats	s__Eubacterium_rectale	1.48547	480	54	0.00153797	0.0163894	0.465559
longitudinal ( 0.5m, 1m to 9m , 12m)	Food Group Start Age	Start Age - Meats	s__Eubacterium_sp_CAG_38	1.75865	480	60	7.8754e-05	0.00162233	0.440744
longitudinal ( 0.5m, 1m to 9m , 12m)	Food Group Start Age	Start Age - Meats	s__Faecalibacterium_prausnitzii	2.26783	480	99	0.000303649	0.00457695	0.622117
longitudinal ( 0.5m, 1m to 9m , 12m)	Food Group Start Age	Start Age - Meats	s__Flavonifractor_plautii	1.61771	480	192	0.0145401	0.0795204	0.658758
longitudinal ( 0.5m, 1m to 9m , 12m)	Food Group Start Age	Start Age - Meats	s__Fusicatenibacter_saccharivorans	2.75247	480	91	4.76325e-07	2.45307e-05	0.536859
longitudinal ( 0.5m, 1m to 9m , 12m)	Food Group Start Age	Start Age - Meats	s__Haemophilus_parainfluenzae	2.3331	480	221	0.000215099	0.00373116	0.624034
longitudinal ( 0.5m, 1m to 9m , 12m)	Food Group Start Age	Start Age - Meats	s__Intestinibacter_bartlettii	2.03556	480	207	0.0012387	0.0141762	0.625564
longitudinal ( 0.5m, 1m to 9m , 12m)	Food Group Start Age	Start Age - Meats	s__Klebsiella_pneumoniae	-1.25978	480	208	0.0623849	0.22415	0.673865
longitudinal ( 0.5m, 1m to 9m , 12m)	Food Group Start Age	Start Age - Meats	s__Megasphaera_micronuciformis	1.72541	480	96	0.00627008	0.0425252	0.62783
longitudinal ( 0.5m, 1m to 9m , 12m)	Food Group Start Age	Start Age - Meats	s__Roseburia_faecis	1.16148	480	74	0.00256427	0.0226388	0.382667
longitudinal ( 0.5m, 1m to 9m , 12m)	Food Group Start Age	Start Age - Meats	s__Roseburia_hominis	0.946639	480	58	0.00610118	0.0423655	0.343349
longitudinal ( 0.5m, 1m to 9m , 12m)	Food Group Start Age	Start Age - Meats	s__Roseburia_intestinalis	1.58374	480	63	0.000312565	0.00459918	0.435384
longitudinal ( 0.5m, 1m to 9m , 12m)	Food Group Start Age	Start Age - Meats	s__Ruminococcus_gnavus	2.18537	480	250	0.0134221	0.0762508	0.879406
longitudinal ( 0.5m, 1m to 9m , 12m)	Food Group Start Age	Start Age - Meats	s__Staphylococcus_epidermidis	0.866165	480	152	0.0248038	0.119395	0.384297
longitudinal ( 0.5m, 1m to 9m , 12m)	Food Group Start Age	Start Age - Meats	s__Streptococcus_salivarius	3.01888	480	395	9.39339e-05	0.0018141	0.764161
longitudinal ( 0.5m, 1m to 9m , 12m)	Food Group Start Age	Start Age - Meats	s__Streptococcus_vestibularis	0.794967	480	108	0.0699889	0.242995	0.437386
longitudinal ( 0.5m, 1m to 9m , 12m)	Food Group Start Age	Start Age - Meats	s__Varibaculum_cambriense	-1.76861	480	119	0.00429027	0.032334	0.615363
longitudinal ( 0.5m, 1m to 9m , 12m)	Food Group Start Age	Start Age - Meats	s__Veillonella_atypica	2.58637	480	265	0.00149796	0.0163894	0.808317
longitudinal ( 0.5m, 1m to 9m , 12m)	Food Group Start Age	Start Age - Meats	s__Veillonella_dispar	1.97374	480	288	0.00153816	0.0163894	0.618491
longitudinal ( 0.5m, 1m to 9m , 12m)	Food Group Start Age	Start Age - Meats	s__Veillonella_infantium	2.38417	480	257	0.000185398	0.00336988	0.631391
longitudinal ( 0.5m, 1m to 9m , 12m)	Food Group Start Age	Start Age - Meats	s__Veillonella_rogosae	1.46494	480	191	0.000697167	0.00936629	0.428509
longitudinal ( 0.5m, 1m to 9m , 12m)	Food Group Start Age	Start Age - Fruit and Berry	s__Actinomyces_graevenitzii	0.998393	480	63	0.0402929	0.209252	0.485214
longitudinal ( 0.5m, 1m to 9m , 12m)	Food Group Start Age	Start Age - Fruit and Berry	s__Bacteroides_fragilis	-2.42334	480	241	0.00103861	0.0167457	0.732535
longitudinal ( 0.5m, 1m to 9m , 12m)	Food Group Start Age	Start Age - Fruit and Berry	s__Bacteroides_xylanisolvens	-0.557769	480	59	0.026261	0.159111	0.249909
longitudinal ( 0.5m, 1m to 9m , 12m)	Food Group Start Age	Start Age - Fruit and Berry	s__Bifidobacterium_breve	1.93333	480	206	0.0576279	0.24732	1.015
longitudinal ( 0.5m, 1m to 9m , 12m)	Food Group Start Age	Start Age - Fruit and Berry	s__Blautia_wexlerae	1.37216	480	168	0.0529845	0.237278	0.706902
longitudinal ( 0.5m, 1m to 9m , 12m)	Food Group Start Age	Start Age - Fruit and Berry	s__Intestinibacter_bartlettii	2.21042	480	207	0.006182	0.0616206	0.80305
longitudinal ( 0.5m, 1m to 9m , 12m)	Food Group Start Age	Start Age - Fruit and Berry	s__Lactobacillus_casei	1.62547	480	78	0.0173123	0.118878	0.679998
longitudinal ( 0.5m, 1m to 9m , 12m)	Food Group Start Age	Start Age - Fruit and Berry	s__Lactobacillus_paracasei	1.70542	480	76	0.0127075	0.0981657	0.681179
longitudinal ( 0.5m, 1m to 9m , 12m)	Food Group Start Age	Start Age - Fruit and Berry	s__Veillonella_atypica	2.89441	480	265	0.00608375	0.0616206	1.04907
longitudinal ( 0.5m, 1m to 9m , 12m)	Food Group Start Age	Start Age - Fruit and Berry	s__Veillonella_dispar	1.70282	480	288	0.0371559	0.204014	0.814238
longitudinal ( 0.5m, 1m to 9m , 12m)	Food Group Start Age	Start Age - Fruit and Berry	s__Veillonella_infantium	1.62816	480	257	0.0524368	0.23654	0.836895
longitudinal ( 0.5m, 1m to 9m , 12m)	Food Group Start Age	Start Age - Fruit and Berry	s__Veillonella_parvula	3.97088	480	346	0.000517854	0.00969799	1.13398
longitudinal ( 0.5m, 1m to 9m , 12m)	Food Group Start Age	Start Age - Fish	s__Actinomyces_odontolyticus	-1.93774	480	151	0.000491721	0.00675297	0.551516
longitudinal ( 0.5m, 1m to 9m , 12m)	Food Group Start Age	Start Age - Fish	s__Actinomyces_radingae	-1.16747	480	75	0.0272939	0.123904	0.526926
longitudinal ( 0.5m, 1m to 9m , 12m)	Food Group Start Age	Start Age - Fish	s__Actinomyces_sp_HMSC035G02	-1.11861	480	103	0.00945206	0.0649042	0.428922
longitudinal ( 0.5m, 1m to 9m , 12m)	Food Group Start Age	Start Age - Fish	s__Actinomyces_sp_HPA0247	-1.43839	480	84	0.000306694	0.00451278	0.394846
longitudinal ( 0.5m, 1m to 9m , 12m)	Food Group Start Age	Start Age - Fish	s__Actinomyces_sp_oral_taxon_181	-1.15217	480	97	0.0177056	0.0951484	0.483807
longitudinal ( 0.5m, 1m to 9m , 12m)	Food Group Start Age	Start Age - Fish	s__Anaerostipes_hadrus	2.72971	480	120	4.1913e-05	0.000835556	0.658796
longitudinal ( 0.5m, 1m to 9m , 12m)	Food Group Start Age	Start Age - Fish	s__Bacteroides_dorei	1.73352	480	214	0.0144526	0.0856721	0.705212
longitudinal ( 0.5m, 1m to 9m , 12m)	Food Group Start Age	Start Age - Fish	s__Bifidobacterium_adolescentis	2.09926	480	125	0.00330729	0.0291134	0.709761
longitudinal ( 0.5m, 1m to 9m , 12m)	Food Group Start Age	Start Age - Fish	s__Bifidobacterium_breve	1.84926	480	206	0.0190892	0.0999755	0.785366
longitudinal ( 0.5m, 1m to 9m , 12m)	Food Group Start Age	Start Age - Fish	s__Bifidobacterium_dentium	2.85323	480	123	4.18702e-06	0.000151223	0.610483
longitudinal ( 0.5m, 1m to 9m , 12m)	Food Group Start Age	Start Age - Fish	s__Blautia_wexlerae	2.30747	480	168	2.30337e-05	0.000547492	0.538388
longitudinal ( 0.5m, 1m to 9m , 12m)	Food Group Start Age	Start Age - Fish	s__Clostridioides_difficile	-1.33864	480	65	0.000751194	0.00892765	0.394
longitudinal ( 0.5m, 1m to 9m , 12m)	Food Group Start Age	Start Age - Fish	s__Clostridium_innocuum	1.16838	480	131	0.0264632	0.12327	0.524419
longitudinal ( 0.5m, 1m to 9m , 12m)	Food Group Start Age	Start Age - Fish	s__Clostridium_neonatale	-1.43796	480	155	0.073391	0.243848	0.800894
longitudinal ( 0.5m, 1m to 9m , 12m)	Food Group Start Age	Start Age - Fish	s__Enterococcus_faecalis	-2.68058	480	223	0.00193229	0.0189549	0.858351
longitudinal ( 0.5m, 1m to 9m , 12m)	Food Group Start Age	Start Age - Fish	s__Escherichia_coli	-2.17155	480	434	0.00330343	0.0291134	0.734133
longitudinal ( 0.5m, 1m to 9m , 12m)	Food Group Start Age	Start Age - Fish	s__Eubacterium_eligens	1.55554	480	57	4.40454e-06	0.000151223	0.334117
longitudinal ( 0.5m, 1m to 9m , 12m)	Food Group Start Age	Start Age - Fish	s__Eubacterium_rectale	1.51107	480	54	0.00201638	0.0194706	0.486143
longitudinal ( 0.5m, 1m to 9m , 12m)	Food Group Start Age	Start Age - Fish	s__Eubacterium_sp_CAG_38	1.85312	480	60	2.60065e-05	0.000582506	0.435571
longitudinal ( 0.5m, 1m to 9m , 12m)	Food Group Start Age	Start Age - Fish	s__Faecalibacterium_prausnitzii	3.66114	480	99	5.51052e-09	5.67584e-07	0.614362
longitudinal ( 0.5m, 1m to 9m , 12m)	Food Group Start Age	Start Age - Fish	s__Flavonifractor_plautii	2.55269	480	192	0.000111194	0.00190883	0.653444
longitudinal ( 0.5m, 1m to 9m , 12m)	Food Group Start Age	Start Age - Fish	s__Fusicatenibacter_saccharivorans	2.42418	480	91	2.22403e-05	0.000547492	0.564651
longitudinal ( 0.5m, 1m to 9m , 12m)	Food Group Start Age	Start Age - Fish	s__Haemophilus_sp_HMSC71H05	0.97431	480	113	0.0274674	0.123904	0.440257
longitudinal ( 0.5m, 1m to 9m , 12m)	Food Group Start Age	Start Age - Fish	s__Klebsiella_michiganensis	-0.987454	480	129	0.0711142	0.241476	0.545531
longitudinal ( 0.5m, 1m to 9m , 12m)	Food Group Start Age	Start Age - Fish	s__Klebsiella_oxytoca	-1.233	480	175	0.0367217	0.154381	0.588104
longitudinal ( 0.5m, 1m to 9m , 12m)	Food Group Start Age	Start Age - Fish	s__Megasphaera_micronuciformis	2.688	480	96	1.55933e-05	0.00042489	0.614674
longitudinal ( 0.5m, 1m to 9m , 12m)	Food Group Start Age	Start Age - Fish	s__Roseburia_faecis	1.42447	480	74	0.000227907	0.00343528	0.383019
longitudinal ( 0.5m, 1m to 9m , 12m)	Food Group Start Age	Start Age - Fish	s__Roseburia_hominis	0.941262	480	58	0.00590234	0.0451564	0.340096
longitudinal ( 0.5m, 1m to 9m , 12m)	Food Group Start Age	Start Age - Fish	s__Roseburia_intestinalis	0.860605	480	63	0.0564989	0.204189	0.449954
longitudinal ( 0.5m, 1m to 9m , 12m)	Food Group Start Age	Start Age - Fish	s__Roseburia_inulinivorans	0.924819	480	59	0.00733254	0.0521513	0.34318
longitudinal ( 0.5m, 1m to 9m , 12m)	Food Group Start Age	Start Age - Fish	s__Ruminococcus_gnavus	1.61459	480	250	0.0700635	0.240551	0.888659
longitudinal ( 0.5m, 1m to 9m , 12m)	Food Group Start Age	Start Age - Fish	s__Sellimonas_intestinalis	1.22509	480	78	0.00599163	0.0451564	0.44327
longitudinal ( 0.5m, 1m to 9m , 12m)	Food Group Start Age	Start Age - Fish	s__Staphylococcus_aureus	0.673069	480	100	0.067696	0.236362	0.367261
longitudinal ( 0.5m, 1m to 9m , 12m)	Food Group Start Age	Start Age - Fish	s__Staphylococcus_epidermidis	1.09033	480	152	0.0045703	0.0371638	0.382196
longitudinal ( 0.5m, 1m to 9m , 12m)	Food Group Start Age	Start Age - Fish	s__Streptococcus_peroris	-1.1272	480	60	0.000459321	0.00645137	0.319053
longitudinal ( 0.5m, 1m to 9m , 12m)	Food Group Start Age	Start Age - Fish	s__Streptococcus_salivarius	1.98871	480	395	0.0102512	0.0688612	0.77074
longitudinal ( 0.5m, 1m to 9m , 12m)	Food Group Start Age	Start Age - Fish	s__Veillonella_atypica	1.84185	480	265	0.0243854	0.118066	0.814922
longitudinal ( 0.5m, 1m to 9m , 12m)	Food Group Start Age	Start Age - Fermented milk products	s__Actinomyces_odontolyticus	-3.59433	480	151	4.02703e-05	0.000995482	0.865065
longitudinal ( 0.5m, 1m to 9m , 12m)	Food Group Start Age	Start Age - Fermented milk products	s__Actinomyces_sp_HMSC035G02	-2.29568	480	103	0.000646584	0.00908157	0.667214
longitudinal ( 0.5m, 1m to 9m , 12m)	Food Group Start Age	Start Age - Fermented milk products	s__Actinomyces_sp_HPA0247	-1.71908	480	84	0.00570676	0.0503826	0.618203
longitudinal ( 0.5m, 1m to 9m , 12m)	Food Group Start Age	Start Age - Fermented milk products	s__Alistipes_finegoldii	1.47437	480	66	0.0516434	0.214199	0.755045
longitudinal ( 0.5m, 1m to 9m , 12m)	Food Group Start Age	Start Age - Fermented milk products	s__Anaerostipes_hadrus	6.3929	480	120	4.77913e-10	7.38375e-08	0.999283
longitudinal ( 0.5m, 1m to 9m , 12m)	Food Group Start Age	Start Age - Fermented milk products	s__Bifidobacterium_breve	-4.03231	480	206	0.000726541	0.00976092	1.18237
longitudinal ( 0.5m, 1m to 9m , 12m)	Food Group Start Age	Start Age - Fermented milk products	s__Bifidobacterium_pseudocatenulatum	1.76155	480	193	0.0432625	0.190973	0.868287
longitudinal ( 0.5m, 1m to 9m , 12m)	Food Group Start Age	Start Age - Fermented milk products	s__Clostridium_bolteae	1.43678	480	85	0.0531826	0.219112	0.740701
longitudinal ( 0.5m, 1m to 9m , 12m)	Food Group Start Age	Start Age - Fermented milk products	s__Clostridium_neonatale	-3.68005	480	155	0.00296302	0.0310364	1.22982
longitudinal ( 0.5m, 1m to 9m , 12m)	Food Group Start Age	Start Age - Fermented milk products	s__Cutibacterium_avidum	1.81554	480	83	0.0359452	0.163339	0.862273
longitudinal ( 0.5m, 1m to 9m , 12m)	Food Group Start Age	Start Age - Fermented milk products	s__Denitrobacterium_detoxificans	-1.19099	480	103	0.00391312	0.0378111	0.410197
longitudinal ( 0.5m, 1m to 9m , 12m)	Food Group Start Age	Start Age - Fermented milk products	s__Enterococcus_faecalis	-3.31921	480	223	0.0130899	0.0923746	1.33083
longitudinal ( 0.5m, 1m to 9m , 12m)	Food Group Start Age	Start Age - Fermented milk products	s__Eubacterium_eligens	1.21947	480	57	0.0235145	0.131064	0.536182
longitudinal ( 0.5m, 1m to 9m , 12m)	Food Group Start Age	Start Age - Fermented milk products	s__Eubacterium_sp_CAG_38	-3.51323	480	60	4.68048e-07	1.80783e-05	0.685265
longitudinal ( 0.5m, 1m to 9m , 12m)	Food Group Start Age	Start Age - Fermented milk products	s__Faecalibacterium_prausnitzii	3.40411	480	99	0.000673085	0.00924371	0.992833
longitudinal ( 0.5m, 1m to 9m , 12m)	Food Group Start Age	Start Age - Fermented milk products	s__Intestinibacter_bartlettii	-1.86815	480	207	0.0587081	0.234075	0.985216
longitudinal ( 0.5m, 1m to 9m , 12m)	Food Group Start Age	Start Age - Fermented milk products	s__Lactobacillus_casei	-2.30306	480	78	0.00527093	0.049355	0.820445
longitudinal ( 0.5m, 1m to 9m , 12m)	Food Group Start Age	Start Age - Fermented milk products	s__Lactobacillus_paracasei	-2.29046	480	76	0.00564424	0.0503826	0.822588
longitudinal ( 0.5m, 1m to 9m , 12m)	Food Group Start Age	Start Age - Fermented milk products	s__Megasphaera_micronuciformis	-2.32743	480	96	0.0191698	0.119137	0.989447
longitudinal ( 0.5m, 1m to 9m , 12m)	Food Group Start Age	Start Age - Fermented milk products	s__Parabacteroides_merdae	1.54239	480	72	0.0343665	0.158995	0.72611
longitudinal ( 0.5m, 1m to 9m , 12m)	Food Group Start Age	Start Age - Fermented milk products	s__Phascolarctobacterium_faecium	1.13002	480	65	0.0124558	0.0895081	0.449828
longitudinal ( 0.5m, 1m to 9m , 12m)	Food Group Start Age	Start Age - Fermented milk products	s__Roseburia_inulinivorans	1.7697	480	59	0.00122722	0.0153897	0.54341
longitudinal ( 0.5m, 1m to 9m , 12m)	Food Group Start Age	Start Age - Fermented milk products	s__Ruthenibacterium_lactatiformans	3.18508	480	75	7.78404e-05	0.00154411	0.796238
longitudinal ( 0.5m, 1m to 9m , 12m)	Food Group Start Age	Start Age - Fermented milk products	s__Staphylococcus_aureus	1.69095	480	100	0.00279766	0.0303325	0.561565
longitudinal ( 0.5m, 1m to 9m , 12m)	Food Group Start Age	Start Age - Fermented milk products	s__Staphylococcus_epidermidis	2.40215	480	152	5.69062e-05	0.00130252	0.589445
longitudinal ( 0.5m, 1m to 9m , 12m)	Food Group Start Age	Start Age - Fermented milk products	s__Streptococcus_peroris	-2.01881	480	60	4.30123e-05	0.00102237	0.487614
longitudinal ( 0.5m, 1m to 9m , 12m)	Food Group Start Age	Start Age - Fermented milk products	s__Streptococcus_salivarius	2.25643	480	395	0.0618344	0.23444	1.2044
longitudinal ( 0.5m, 1m to 9m , 12m)	Food Group Start Age	Start Age - Fermented milk products	s__Streptococcus_thermophilus	2.94312	480	116	2.69593e-06	7.93373e-05	0.61693
longitudinal ( 0.5m, 1m to 9m , 12m)	Food Group Start Age	Start Age - Fermented milk products	s__Tyzzerella_nexilis	1.51253	480	81	0.0237881	0.131064	0.666267
longitudinal ( 0.5m, 1m to 9m , 12m)	Food Group Start Age	Start Age - Fermented milk products	s__Veillonella_dispar	-1.96042	480	288	0.0460352	0.198949	0.979232
longitudinal ( 0.5m, 1m to 9m , 12m)	Food Group Start Age	Start Age - Fermented milk products	s__Veillonella_infantium	-2.24596	480	257	0.0264537	0.137642	1.00781
longitudinal ( 0.5m, 1m to 9m , 12m)	Food Group Start Age	Start Age - Fermented milk products	s__Veillonella_parvula	-3.79657	480	346	0.00561991	0.0503826	1.36263
longitudinal ( 0.5m, 1m to 9m , 12m)	Food Group Start Age	Start Age - Eggs	s__Actinomyces_odontolyticus	-2.32965	480	151	8.65677e-05	0.00184479	0.587521
longitudinal ( 0.5m, 1m to 9m , 12m)	Food Group Start Age	Start Age - Eggs	s__Actinomyces_sp_HMSC035G02	-1.80482	480	103	9.11631e-05	0.00187796	0.45658
longitudinal ( 0.5m, 1m to 9m , 12m)	Food Group Start Age	Start Age - Eggs	s__Actinomyces_sp_HPA0247	-1.22437	480	84	0.00444975	0.0436499	0.427931
longitudinal ( 0.5m, 1m to 9m , 12m)	Food Group Start Age	Start Age - Eggs	s__Actinomyces_sp_oral_taxon_181	-1.46532	480	97	0.00478891	0.0455315	0.516608
longitudinal ( 0.5m, 1m to 9m , 12m)	Food Group Start Age	Start Age - Eggs	s__Blautia_wexlerae	1.39296	480	168	0.0186509	0.111603	0.589661
longitudinal ( 0.5m, 1m to 9m , 12m)	Food Group Start Age	Start Age - Eggs	s__Clostridium_bolteae	1.33396	480	85	0.00908179	0.0701569	0.508771
longitudinal ( 0.5m, 1m to 9m , 12m)	Food Group Start Age	Start Age - Eggs	s__Clostridium_bolteae_CAG_59	0.999814	480	56	0.00521998	0.0475797	0.355897
longitudinal ( 0.5m, 1m to 9m , 12m)	Food Group Start Age	Start Age - Eggs	s__Collinsella_aerofaciens	1.70659	480	224	0.0171146	0.110316	0.71236
longitudinal ( 0.5m, 1m to 9m , 12m)	Food Group Start Age	Start Age - Eggs	s__Collinsella_stercoris	1.16297	480	168	0.0172477	0.110316	0.486018
longitudinal ( 0.5m, 1m to 9m , 12m)	Food Group Start Age	Start Age - Eggs	s__Cutibacterium_avidum	1.11313	480	83	0.0617366	0.235182	0.594131
longitudinal ( 0.5m, 1m to 9m , 12m)	Food Group Start Age	Start Age - Eggs	s__Enterococcus_faecalis	-2.25841	480	223	0.0158679	0.105489	0.932074
longitudinal ( 0.5m, 1m to 9m , 12m)	Food Group Start Age	Start Age - Eggs	s__Escherichia_coli	-1.73905	480	434	0.0300502	0.150984	0.79844
longitudinal ( 0.5m, 1m to 9m , 12m)	Food Group Start Age	Start Age - Eggs	s__Eubacterium_rectale	1.56986	480	54	0.00283984	0.0319094	0.522768
longitudinal ( 0.5m, 1m to 9m , 12m)	Food Group Start Age	Start Age - Eggs	s__Faecalibacterium_prausnitzii	1.46148	480	99	0.0327098	0.156703	0.681997
longitudinal ( 0.5m, 1m to 9m , 12m)	Food Group Start Age	Start Age - Eggs	s__Klebsiella_oxytoca	-1.80053	480	175	0.00466252	0.0450225	0.632459
longitudinal ( 0.5m, 1m to 9m , 12m)	Food Group Start Age	Start Age - Eggs	s__Lactobacillus_casei	-1.15685	480	78	0.0422124	0.186337	0.567628
longitudinal ( 0.5m, 1m to 9m , 12m)	Food Group Start Age	Start Age - Eggs	s__Lactobacillus_paracasei	-1.22937	480	76	0.0312257	0.151949	0.568651
longitudinal ( 0.5m, 1m to 9m , 12m)	Food Group Start Age	Start Age - Eggs	s__Megasphaera_micronuciformis	-1.50071	480	96	0.0256768	0.139195	0.670192
longitudinal ( 0.5m, 1m to 9m , 12m)	Food Group Start Age	Start Age - Eggs	s__Roseburia_faecis	1.04279	480	74	0.0120474	0.0865732	0.413482
longitudinal ( 0.5m, 1m to 9m , 12m)	Food Group Start Age	Start Age - Eggs	s__Roseburia_intestinalis	-0.910681	480	63	0.0599325	0.231489	0.48273
longitudinal ( 0.5m, 1m to 9m , 12m)	Food Group Start Age	Start Age - Eggs	s__Roseburia_inulinivorans	1.05672	480	59	0.00416841	0.0423048	0.366749
longitudinal ( 0.5m, 1m to 9m , 12m)	Food Group Start Age	Start Age - Eggs	s__Ruthenibacterium_lactatiformans	1.78456	480	75	0.0016717	0.0210838	0.563462
longitudinal ( 0.5m, 1m to 9m , 12m)	Food Group Start Age	Start Age - Eggs	s__Sellimonas_intestinalis	0.926521	480	78	0.054262	0.214961	0.479909
longitudinal ( 0.5m, 1m to 9m , 12m)	Food Group Start Age	Start Age - Eggs	s__Staphylococcus_epidermidis	1.12693	480	152	0.00654257	0.0543606	0.412189
longitudinal ( 0.5m, 1m to 9m , 12m)	Food Group Start Age	Start Age - Eggs	s__Streptococcus_infantis	-0.563984	480	72	0.062558	0.235182	0.301997
longitudinal ( 0.5m, 1m to 9m , 12m)	Food Group Start Age	Start Age - Eggs	s__Streptococcus_peroris	-1.26095	480	60	0.000262604	0.00450803	0.342428
longitudinal ( 0.5m, 1m to 9m , 12m)	Food Group Start Age	Start Age - Eggs	s__Varibaculum_cambriense	-1.67874	480	119	0.0120184	0.0865732	0.665236
longitudinal ( 0.5m, 1m to 9m , 12m)	Food Group Start Age	Start Age - Eggs	s__Veillonella_atypica	-1.77078	480	265	0.044875	0.195263	0.879895
longitudinal ( 0.5m, 1m to 9m , 12m)	Food Group Start Age	Start Age - Cows milk	s__Actinomyces_odontolyticus	-3.22548	480	151	1.79806e-05	0.000529143	0.742719
longitudinal ( 0.5m, 1m to 9m , 12m)	Food Group Start Age	Start Age - Cows milk	s__Actinomyces_sp_HMSC035G02	-2.10107	480	103	0.000296923	0.00470509	0.575361
longitudinal ( 0.5m, 1m to 9m , 12m)	Food Group Start Age	Start Age - Cows milk	s__Actinomyces_sp_HPA0247	-1.50956	480	84	0.00519583	0.0509686	0.536975
longitudinal ( 0.5m, 1m to 9m , 12m)	Food Group Start Age	Start Age - Cows milk	s__Actinomyces_sp_oral_taxon_181	-1.25565	480	97	0.0575612	0.226578	0.659195
longitudinal ( 0.5m, 1m to 9m , 12m)	Food Group Start Age	Start Age - Cows milk	s__Anaerostipes_hadrus	4.7043	480	120	1.49551e-07	9.24228e-06	0.878735
longitudinal ( 0.5m, 1m to 9m , 12m)	Food Group Start Age	Start Age - Cows milk	s__Bifidobacterium_breve	-2.85028	480	206	0.00650134	0.0599676	1.04104
longitudinal ( 0.5m, 1m to 9m , 12m)	Food Group Start Age	Start Age - Cows milk	s__Clostridioides_difficile	-1.11986	480	65	0.0379532	0.175038	0.53767
longitudinal ( 0.5m, 1m to 9m , 12m)	Food Group Start Age	Start Age - Cows milk	s__Clostridium_innocuum	1.64026	480	131	0.0211411	0.126846	0.708461
longitudinal ( 0.5m, 1m to 9m , 12m)	Food Group Start Age	Start Age - Cows milk	s__Clostridium_neonatale	-3.31468	480	155	0.00205592	0.0244339	1.06777
longitudinal ( 0.5m, 1m to 9m , 12m)	Food Group Start Age	Start Age - Cows milk	s__Denitrobacterium_detoxificans	-0.874266	480	103	0.0144076	0.0967812	0.355647
longitudinal ( 0.5m, 1m to 9m , 12m)	Food Group Start Age	Start Age - Cows milk	s__Enterococcus_faecalis	-2.78425	480	223	0.0167179	0.106242	1.15815
longitudinal ( 0.5m, 1m to 9m , 12m)	Food Group Start Age	Start Age - Cows milk	s__Eubacterium_eligens	2.04643	480	57	8.92576e-06	0.000324478	0.454496
longitudinal ( 0.5m, 1m to 9m , 12m)	Food Group Start Age	Start Age - Cows milk	s__Eubacterium_sp_CAG_38	-1.58493	480	60	0.00901783	0.0733292	0.603913
longitudinal ( 0.5m, 1m to 9m , 12m)	Food Group Start Age	Start Age - Cows milk	s__Faecalibacterium_prausnitzii	3.11957	480	99	0.000306687	0.00473832	0.85646
longitudinal ( 0.5m, 1m to 9m , 12m)	Food Group Start Age	Start Age - Cows milk	s__Haemophilus_sp_HMSC71H05	1.25234	480	113	0.0359606	0.168361	0.594924
longitudinal ( 0.5m, 1m to 9m , 12m)	Food Group Start Age	Start Age - Cows milk	s__Intestinibacter_bartlettii	-1.68407	480	207	0.0477124	0.199231	0.847859
longitudinal ( 0.5m, 1m to 9m , 12m)	Food Group Start Age	Start Age - Cows milk	s__Lactobacillus_casei	-1.77032	480	78	0.0133731	0.0918284	0.712259
longitudinal ( 0.5m, 1m to 9m , 12m)	Food Group Start Age	Start Age - Cows milk	s__Lactobacillus_paracasei	-1.82576	480	76	0.010908	0.0802519	0.713628
longitudinal ( 0.5m, 1m to 9m , 12m)	Food Group Start Age	Start Age - Cows milk	s__Megasphaera_micronuciformis	-1.76375	480	96	0.039475	0.179379	0.853641
longitudinal ( 0.5m, 1m to 9m , 12m)	Food Group Start Age	Start Age - Cows milk	s__Parabacteroides_merdae	1.23872	480	72	0.0519451	0.211198	0.635178
longitudinal ( 0.5m, 1m to 9m , 12m)	Food Group Start Age	Start Age - Cows milk	s__Roseburia_faecis	1.37114	480	74	0.00981915	0.0768131	0.528427
longitudinal ( 0.5m, 1m to 9m , 12m)	Food Group Start Age	Start Age - Cows milk	s__Roseburia_hominis	1.39578	480	58	0.00293	0.0323347	0.46626
longitudinal ( 0.5m, 1m to 9m , 12m)	Food Group Start Age	Start Age - Cows milk	s__Roseburia_inulinivorans	2.9861	480	59	1.15406e-10	1.42642e-08	0.450861
longitudinal ( 0.5m, 1m to 9m , 12m)	Food Group Start Age	Start Age - Cows milk	s__Ruthenibacterium_lactatiformans	2.12216	480	75	0.00268597	0.0301805	0.701944
longitudinal ( 0.5m, 1m to 9m , 12m)	Food Group Start Age	Start Age - Cows milk	s__Staphylococcus_aureus	1.4327	480	100	0.00379126	0.0397119	0.491544
longitudinal ( 0.5m, 1m to 9m , 12m)	Food Group Start Age	Start Age - Cows milk	s__Staphylococcus_epidermidis	2.03862	480	152	7.8912e-05	0.00157315	0.510546
longitudinal ( 0.5m, 1m to 9m , 12m)	Food Group Start Age	Start Age - Cows milk	s__Streptococcus_peroris	-1.35419	480	60	0.0015182	0.0191479	0.423937
longitudinal ( 0.5m, 1m to 9m , 12m)	Food Group Start Age	Start Age - Cows milk	s__Streptococcus_thermophilus	1.62018	480	116	0.0032586	0.0347209	0.547016
longitudinal ( 0.5m, 1m to 9m , 12m)	Food Group Start Age	Start Age - Cows milk	s__Tyzzerella_nexilis	1.17079	480	81	0.0441471	0.189465	0.579727
longitudinal ( 0.5m, 1m to 9m , 12m)	Food Group Start Age	Start Age - Cows milk	s__Veillonella_atypica	-2.83346	480	265	0.00996885	0.0770093	1.0938
longitudinal ( 0.5m, 1m to 9m , 12m)	Food Group Start Age	Start Age - Cows milk	s__Veillonella_infantium	-1.70557	480	257	0.0513818	0.210291	0.872635
longitudinal ( 0.5m, 1m to 9m , 12m)	Food Group Start Age	Start Age - Cows milk	s__Veillonella_parvula	-3.2934	480	346	0.00559959	0.0530386	1.18178
longitudinal ( 0.5m, 1m to 9m , 12m)	Food Group Start Age	Start Age - Cereal other	s__Actinomyces_graevenitzii	1.15697	480	63	0.00486267	0.0441931	0.408472
longitudinal ( 0.5m, 1m to 9m , 12m)	Food Group Start Age	Start Age - Cereal other	s__Actinomyces_odontolyticus	-1.66323	480	151	0.0066616	0.0548916	0.609793
longitudinal ( 0.5m, 1m to 9m , 12m)	Food Group Start Age	Start Age - Cereal other	s__Actinomyces_radingae	-1.36651	480	75	0.0183073	0.101017	0.576695
longitudinal ( 0.5m, 1m to 9m , 12m)	Food Group Start Age	Start Age - Cereal other	s__Actinomyces_sp_HMSC035G02	-1.04121	480	103	0.0274553	0.13776	0.47043
longitudinal ( 0.5m, 1m to 9m , 12m)	Food Group Start Age	Start Age - Cereal other	s__Actinomyces_sp_HPA0247	-0.891509	480	84	0.0409869	0.179645	0.434732
longitudinal ( 0.5m, 1m to 9m , 12m)	Food Group Start Age	Start Age - Cereal other	s__Actinomyces_sp_oral_taxon_181	-1.01399	480	97	0.0572994	0.222711	0.53182
longitudinal ( 0.5m, 1m to 9m , 12m)	Food Group Start Age	Start Age - Cereal other	s__Bifidobacterium_adolescentis	1.87286	480	125	0.0161669	0.0930636	0.774945
longitudinal ( 0.5m, 1m to 9m , 12m)	Food Group Start Age	Start Age - Cereal other	s__Blautia_wexlerae	1.43117	480	168	0.0169252	0.0956978	0.596582
longitudinal ( 0.5m, 1m to 9m , 12m)	Food Group Start Age	Start Age - Cereal other	s__Eubacterium_sp_CAG_38	1.74614	480	60	0.000335044	0.00505017	0.482685
longitudinal ( 0.5m, 1m to 9m , 12m)	Food Group Start Age	Start Age - Cereal other	s__Haemophilus_parainfluenzae	2.55836	480	221	0.000208662	0.0033935	0.683038
longitudinal ( 0.5m, 1m to 9m , 12m)	Food Group Start Age	Start Age - Cereal other	s__Haemophilus_sp_HMSC71H05	1.17308	480	113	0.0149931	0.0882451	0.480041
longitudinal ( 0.5m, 1m to 9m , 12m)	Food Group Start Age	Start Age - Cereal other	s__Klebsiella_oxytoca	1.24739	480	175	0.0531636	0.214297	0.642995
longitudinal ( 0.5m, 1m to 9m , 12m)	Food Group Start Age	Start Age - Cereal other	s__Klebsiella_quasipneumoniae	1.24138	480	132	0.0413042	0.179761	0.606226
longitudinal ( 0.5m, 1m to 9m , 12m)	Food Group Start Age	Start Age - Cereal other	s__Lactobacillus_casei	-1.32613	480	78	0.0218364	0.116145	0.57591
longitudinal ( 0.5m, 1m to 9m , 12m)	Food Group Start Age	Start Age - Cereal other	s__Lactobacillus_paracasei	-1.49275	480	76	0.0099694	0.072179	0.57638
longitudinal ( 0.5m, 1m to 9m , 12m)	Food Group Start Age	Start Age - Cereal other	s__Megasphaera_micronuciformis	3.75443	480	96	3.21553e-08	1.3248e-06	0.665641
longitudinal ( 0.5m, 1m to 9m , 12m)	Food Group Start Age	Start Age - Cereal other	s__Prevotella_timonensis	0.947281	480	85	0.0113119	0.0742378	0.372127
longitudinal ( 0.5m, 1m to 9m , 12m)	Food Group Start Age	Start Age - Cereal other	s__Roseburia_faecis	0.853748	480	74	0.0457948	0.191991	0.426133
longitudinal ( 0.5m, 1m to 9m , 12m)	Food Group Start Age	Start Age - Cereal other	s__Rothia_mucilaginosa	1.83182	480	255	0.00894996	0.0672572	0.697182
longitudinal ( 0.5m, 1m to 9m , 12m)	Food Group Start Age	Start Age - Cereal other	s__Streptococcus_salivarius	2.16992	480	395	0.0103553	0.072179	0.84205
longitudinal ( 0.5m, 1m to 9m , 12m)	Food Group Start Age	Start Age - Cereal other	s__Varibaculum_cambriense	-2.82714	480	119	2.64664e-05	0.000564009	0.664449
longitudinal ( 0.5m, 1m to 9m , 12m)	Food Group Start Age	Start Age - Cereal other	s__Veillonella_atypica	3.0973	480	265	0.000491126	0.0067448	0.8807
longitudinal ( 0.5m, 1m to 9m , 12m)	Food Group Start Age	Start Age - Cereal other	s__Veillonella_dispar	2.64619	480	288	0.000115933	0.00222806	0.679375
longitudinal ( 0.5m, 1m to 9m , 12m)	Food Group Start Age	Start Age - Cereal other	s__Veillonella_infantium	3.06951	480	257	1.23978e-05	0.000306473	0.693155
longitudinal ( 0.5m, 1m to 9m , 12m)	Food Group Start Age	Start Age - Cereal other	s__Veillonella_rogosae	2.06102	480	191	1.14226e-05	0.000294131	0.463617
longitudinal ( 0.5m, 1m to 9m , 12m)	Food Group Start Age	Start Age - Cereal	s__Actinomyces_odontolyticus	-1.82326	480	151	0.00327151	0.0336966	0.616119
longitudinal ( 0.5m, 1m to 9m , 12m)	Food Group Start Age	Start Age - Cereal	s__Actinomyces_radingae	-2.23487	480	75	0.000117121	0.00241269	0.573968
longitudinal ( 0.5m, 1m to 9m , 12m)	Food Group Start Age	Start Age - Cereal	s__Actinomyces_sp_HPA0247	-1.05247	480	84	0.0162348	0.101344	0.435869
longitudinal ( 0.5m, 1m to 9m , 12m)	Food Group Start Age	Start Age - Cereal	s__Enterococcus_faecalis	-2.48485	480	223	0.00863556	0.066704	0.940971
longitudinal ( 0.5m, 1m to 9m , 12m)	Food Group Start Age	Start Age - Cereal	s__Eubacterium_sp_CAG_38	1.5954	480	60	0.00120694	0.016215	0.48925
longitudinal ( 0.5m, 1m to 9m , 12m)	Food Group Start Age	Start Age - Cereal	s__Fusicatenibacter_saccharivorans	1.30424	480	91	0.0393656	0.184303	0.630816
longitudinal ( 0.5m, 1m to 9m , 12m)	Food Group Start Age	Start Age - Cereal	s__Haemophilus_parainfluenzae	1.98747	480	221	0.00417023	0.0397977	0.689307
longitudinal ( 0.5m, 1m to 9m , 12m)	Food Group Start Age	Start Age - Cereal	s__Haemophilus_sp_HMSC71H05	1.12709	480	113	0.0208226	0.118059	0.485573
longitudinal ( 0.5m, 1m to 9m , 12m)	Food Group Start Age	Start Age - Cereal	s__Intestinibacter_bartlettii	1.41459	480	207	0.0410978	0.188137	0.690249
longitudinal ( 0.5m, 1m to 9m , 12m)	Food Group Start Age	Start Age - Cereal	s__Megasphaera_micronuciformis	2.13891	480	96	0.00206264	0.0238385	0.689552
longitudinal ( 0.5m, 1m to 9m , 12m)	Food Group Start Age	Start Age - Cereal	s__Roseburia_intestinalis	0.948407	480	63	0.0577378	0.244397	0.498291
longitudinal ( 0.5m, 1m to 9m , 12m)	Food Group Start Age	Start Age - Cereal	s__Ruminococcus_gnavus	1.99313	480	250	0.0402755	0.185748	0.968226
longitudinal ( 0.5m, 1m to 9m , 12m)	Food Group Start Age	Start Age - Cereal	s__Streptococcus_peroris	-0.82779	480	60	0.0203624	0.117607	0.355375
longitudinal ( 0.5m, 1m to 9m , 12m)	Food Group Start Age	Start Age - Cereal	s__Streptococcus_salivarius	2.306	480	395	0.00657955	0.0557009	0.843653
longitudinal ( 0.5m, 1m to 9m , 12m)	Food Group Start Age	Start Age - Cereal	s__Varibaculum_cambriense	-2.25474	480	119	0.000920974	0.0135515	0.674912
longitudinal ( 0.5m, 1m to 9m , 12m)	Food Group Start Age	Start Age - Cereal	s__Veillonella_atypica	5.04845	480	265	9.40345e-09	4.84278e-07	0.858757
longitudinal ( 0.5m, 1m to 9m , 12m)	Food Group Start Age	Start Age - Cereal	s__Veillonella_dispar	2.76552	480	288	6.15846e-05	0.00135926	0.68235
longitudinal ( 0.5m, 1m to 9m , 12m)	Food Group Start Age	Start Age - Cereal	s__Veillonella_infantium	3.33162	480	257	2.38082e-06	7.00643e-05	0.695239
longitudinal ( 0.5m, 1m to 9m , 12m)	Food Group Start Age	Start Age - Cereal	s__Veillonella_rogosae	1.79766	480	191	0.00016043	0.00309831	0.471536

## Sheet: STable 5
Supplementary Table 5. Longitudinal and cross-sectional associations between microbial metabolites and the outcome, based on metagenomics
Feature	Method (MS)	Metabolite	Nominal Class	Nominal Subclass	Nutrition Category	Variable description	Coefficient	N	N.not.zero	P value	Q value	Standard error	HMDB ID
CN_QI14078	C18-neg	16-HDoHE/17-HDoHE	Steroids and steroid derivatives	Pregnane steroids	Fiber Food Group (FFG)	Wheat - TDF%	-0.946036	58	58	0.00141498	0.185989	0.276409	HMDB60047*
HN_TF3	HILIC-neg	2-aminobutyrate	Carboxylic acids and derivatives	Amino acids, peptides, and analogues	Fiber Food Group (FFG)	Wheat - TDF%	-0.695902	58	58	0.000824682	0.148616	0.195189	HMDB00650
HP_QI6317	HILIC-pos	3-Hydroxyanthranilic acid	Benzene and substituted derivatives	Benzoic acids and derivatives	Fiber Food Group (FFG)	Wheat - TDF%	1.06582	58	58	0.000149407	0.0601845	0.259223	HMDB01476
HP_QI9007	HILIC-pos	4-Aminophenol	Phenols		Fiber Food Group (FFG)	Wheat - TDF%	1.4115	58	58	0.000257395	0.08012	0.358159
HP_QI33299	HILIC-pos	7-Methylguanine	Allyl sulfur compounds	NA	Fiber Food Group (FFG)	Wheat - TDF%	-0.59431	58	58	1.07107e-08	3.66734e-05	0.0758489	HMDB00897
HP_QI6662	HILIC-pos	Cer 18:1;O2/19:0	Sphingolipids	Ceramides	Fiber Food Group (FFG)	Wheat - TDF%	-1.89953	58	58	3.37064e-09	2.30821e-05	0.264181
HP_QI6474	HILIC-pos	Cer 18:1;O2/20:1	Sphingolipids	Ceramides	Fiber Food Group (FFG)	Wheat - TDF%	-1.65136	58	58	0.000307535	0.0861687	0.424775
HN_TF61	HILIC-neg	indole-3-propionate	Indoles and derivatives	Indolyl carboxylic acids and derivatives	Fiber Food Group (FFG)	Wheat - TDF%	0.717844	58	58	0.00103798	0.163142	0.203146	HMDB02302
HP_QI17069	HILIC-pos	Metronidazole	Azoles	Imidazoles	Fiber Food Group (FFG)	Wheat - TDF%	1.1033	58	58	8.87673e-05	0.0434199	0.258245	HMDB15052
HN_TF79	HILIC-neg	oxalate	Carboxylic acids and derivatives	Dicarboxylic acids and derivatives	Fiber Food Group (FFG)	Wheat - TDF%	-0.578211	58	58	1.3258e-05	0.0181582	0.114283	HMDB02329
CP_QI6032	C8-pos	PE 34:0	Glycerophospholipids	Glycerophosphocholines	Fiber Food Group (FFG)	Wheat - TDF%	-0.868938	58	58	0.00290101	0.249082	0.276826	HMDB08925*
HN_TF87	HILIC-neg	quinolinate	Pyridines and derivatives	Pyridinecarboxylic acids and derivatives	Fiber Food Group (FFG)	Wheat - TDF%	-0.33173	58	58	0.00150559	0.185989	0.0964235	HMDB00232
CP_QI10286	C8-pos	TG 45:2	Glycerolipids	Triradylglycerols	Fiber Food Group (FFG)	Wheat - TDF%	0.894631	58	58	3.37382e-05	0.0330056	0.171219	HMDB43170*
CN_QI14078	C18-neg	16-HDoHE/17-HDoHE	Steroids and steroid derivatives	Pregnane steroids	Fiber Food Group (FFG)	Wheat - Fiber (g/MJ)	-1.03763	58	58	0.000372427	0.0980916	0.266386	HMDB60047*
HN_TF3	HILIC-neg	2-aminobutyrate	Carboxylic acids and derivatives	Amino acids, peptides, and analogues	Fiber Food Group (FFG)	Wheat - Fiber (g/MJ)	-0.734903	58	58	0.000386856	0.098118	0.192508	HMDB00650
HP_QI6317	HILIC-pos	3-Hydroxyanthranilic acid	Benzene and substituted derivatives	Benzoic acids and derivatives	Fiber Food Group (FFG)	Wheat - Fiber (g/MJ)	1.11798	58	58	6.2878e-05	0.0345074	0.255394	HMDB01476
HP_QI9007	HILIC-pos	4-Aminophenol	Phenols		Fiber Food Group (FFG)	Wheat - Fiber (g/MJ)	1.54986	58	58	4.73571e-05	0.0345074	0.347245
HP_QI33299	HILIC-pos	7-Methylguanine	Allyl sulfur compounds	NA	Fiber Food Group (FFG)	Wheat - Fiber (g/MJ)	-0.519901	58	58	2.13304e-06	0.00486901	0.0901902	HMDB00897
HP_QI6662	HILIC-pos	Cer 18:1;O2/19:0	Sphingolipids	Ceramides	Fiber Food Group (FFG)	Wheat - Fiber (g/MJ)	-1.67238	58	58	5.99111e-07	0.00205136	0.291457
HP_QI43769	HILIC-pos	Metformin	Organonitrogen compounds	Guanidines	Fiber Food Group (FFG)	Wheat - Fiber (g/MJ)	0.587239	58	58	0.00164602	0.204945	0.176239
HP_QI17069	HILIC-pos	Metronidazole	Azoles	Imidazoles	Fiber Food Group (FFG)	Wheat - Fiber (g/MJ)	1.15183	58	58	3.86778e-05	0.0345074	0.254591	HMDB15052
HN_TF79	HILIC-neg	oxalate	Carboxylic acids and derivatives	Dicarboxylic acids and derivatives	Fiber Food Group (FFG)	Wheat - Fiber (g/MJ)	-0.534785	58	58	6.69953e-05	0.0345074	0.1195	HMDB02329
HN_TF87	HILIC-neg	quinolinate	Pyridines and derivatives	Pyridinecarboxylic acids and derivatives	Fiber Food Group (FFG)	Wheat - Fiber (g/MJ)	-0.314508	58	58	0.00245151	0.246882	0.0962709	HMDB00232
CP_QI10286	C8-pos	TG 45:2	Glycerolipids	Triradylglycerols	Fiber Food Group (FFG)	Wheat - Fiber (g/MJ)	0.720836	58	58	0.00204312	0.23009	0.20609	HMDB43170*
CN_QI14078	C18-neg	16-HDoHE/17-HDoHE	Steroids and steroid derivatives	Pregnane steroids	Fiber Food Group (FFG)	Wheat - Fiber (g)	-1.06983	58	58	0.000213901	0.0665815	0.261353	HMDB60047*
HN_TF3	HILIC-neg	2-aminobutyrate	Carboxylic acids and derivatives	Amino acids, peptides, and analogues	Fiber Food Group (FFG)	Wheat - Fiber (g)	-0.74772	58	58	0.000294572	0.083219	0.191191	HMDB00650
HP_QI6317	HILIC-pos	3-Hydroxyanthranilic acid	Benzene and substituted derivatives	Benzoic acids and derivatives	Fiber Food Group (FFG)	Wheat - Fiber (g)	1.12013	58	58	5.99736e-05	0.0379695	0.255046	HMDB01476
HP_QI9007	HILIC-pos	4-Aminophenol	Phenols		Fiber Food Group (FFG)	Wheat - Fiber (g)	1.59744	58	58	2.43333e-05	0.0379695	0.342599
HP_QI33299	HILIC-pos	7-Methylguanine	Allyl sulfur compounds	NA	Fiber Food Group (FFG)	Wheat - Fiber (g)	-0.461196	58	58	4.45011e-05	0.0379695	0.0983151	HMDB00897
HP_QI6662	HILIC-pos	Cer 18:1;O2/19:0	Sphingolipids	Ceramides	Fiber Food Group (FFG)	Wheat - Fiber (g)	-1.49446	58	58	1.29077e-05	0.029464	0.307743
HP_QI43769	HILIC-pos	Metformin	Organonitrogen compounds	Guanidines	Fiber Food Group (FFG)	Wheat - Fiber (g)	0.604164	58	58	0.00115246	0.172425	0.174972
HP_QI17069	HILIC-pos	Metronidazole	Azoles	Imidazoles	Fiber Food Group (FFG)	Wheat - Fiber (g)	1.15319	58	58	3.73581e-05	0.0379695	0.254306	HMDB15052
HN_TF79	HILIC-neg	oxalate	Carboxylic acids and derivatives	Dicarboxylic acids and derivatives	Fiber Food Group (FFG)	Wheat - Fiber (g)	-0.492266	58	58	0.000271772	0.0809171	0.123543	HMDB02329
CN_QI14405	C18-neg	10-HDoHE/14-HDoHE	Steroids and steroid derivatives	Pregnane steroids	Fiber Food Group (FFG)	Vegetables - TDF%	-1.36906	58	58	0.00597794	0.232989	0.476355	HMDB60037*
HN_TF3	HILIC-neg	2-aminobutyrate	Carboxylic acids and derivatives	Amino acids, peptides, and analogues	Fiber Food Group (FFG)	Vegetables - TDF%	-1.12184	58	58	0.00496209	0.218076	0.381253	HMDB00650
HN_TF9	HILIC-neg	3-3-hydroxyphenylpropionate	Phenylpropanoic acids	NA	Fiber Food Group (FFG)	Vegetables - TDF%	2.96815	58	58	0.00263149	0.188377	0.936276	HMDB00375
HN_TF10	HILIC-neg	3-4-dihydroxyphenylglycol	Phenols	Methoxyphenols	Fiber Food Group (FFG)	Vegetables - TDF%	0.51608	58	58	0.000714752	0.13819	0.14289	HMDB00318
HP_QI45561	HILIC-pos	3-Guanidinopropanoic acid	Carboxylic acids and derivatives	Amino acids, peptides, and analogues	Fiber Food Group (FFG)	Vegetables - TDF%	1.87906	58	58	0.00375367	0.204534	0.617084	HMDB13222
HP_QI9007	HILIC-pos	4-Aminophenol	Phenols		Fiber Food Group (FFG)	Vegetables - TDF%	3.24666	58	58	3.62052e-06	0.00619833	0.621945
HP_QI8756	HILIC-pos	5-Hydroxyindoleacetic acid	Indoles and derivatives	Indolyl carboxylic acids and derivatives	Fiber Food Group (FFG)	Vegetables - TDF%	3.50718	58	58	1.18206e-06	0.00550109	0.632738
HP_QI33299	HILIC-pos	7-Methylguanine	Allyl sulfur compounds	NA	Fiber Food Group (FFG)	Vegetables - TDF%	-0.867978	58	58	0.00010785	0.066302	0.201818	HMDB00897
HP_QI48880	HILIC-pos	Ala-Ala	Carboxylic acids and derivatives	Amino acids, peptides, and analogues	Fiber Food Group (FFG)	Vegetables - TDF%	-1.2617	58	58	0.00514545	0.218388	0.430675	HMDB03459
HP_QI48503	HILIC-pos	Alanine	Carboxylic acids and derivatives	Amino acids, peptides, and analogues	Fiber Food Group (FFG)	Vegetables - TDF%	-0.810734	58	58	0.000521746	0.115255	0.21653	HMDB00161
HP_QI6662	HILIC-pos	Cer 18:1;O2/19:0	Sphingolipids	Ceramides	Fiber Food Group (FFG)	Vegetables - TDF%	-2.75988	58	58	1.6842e-05	0.0230668	0.576703
CP_QI5296	C8-pos	Cholesterol	Steroids and steroid derivatives	Cholestane steroids	Fiber Food Group (FFG)	Vegetables - TDF%	-0.978355	58	58	0.00182238	0.175919	0.296728	HMDB00067
HP_QI51857	HILIC-pos	Choline	Organooxygen compounds	Carbonyl compounds	Fiber Food Group (FFG)	Vegetables - TDF%	-0.585023	58	58	0.00232446	0.187269	0.179899	HMDB00097
HP_QI5855	HILIC-pos	Daidzein	Carboxylic acids and derivatives	Amino acids, peptides, and analogues	Fiber Food Group (FFG)	Vegetables - TDF%	0.485802	58	58	0.00496785	0.218076	0.165122
HP_QI54880	HILIC-pos	Ectoine	Carboxylic acids and derivatives	Amino acids, peptides, and analogues	Fiber Food Group (FFG)	Vegetables - TDF%	1.97356	58	58	0.00633164	0.236935	0.690788	NA
HP_QI9734	HILIC-pos	Indolin-2-one	Indoles and derivatives	Hydroxyindoles	Fiber Food Group (FFG)	Vegetables - TDF%	1.75419	58	58	0.00148547	0.163102	0.520983
HN_QI23	HILIC-neg	lactate	Hydroxy acids and derivatives	Alpha hydroxy acids and derivatives	Fiber Food Group (FFG)	Vegetables - TDF%	-1.1193	58	58	0.00470148	0.217694	0.377853	HMDB00190
CP_QI3125	C8-pos	Linoleoyl-EA	Carboxylic acids and derivatives	Amino acids, peptides, and analogues	Fiber Food Group (FFG)	Vegetables - TDF%	1.94887	58	58	0.00106128	0.14101	0.559929	HMDB12252
HP_QI9113	HILIC-pos	Linoleoyl-EA	Organonitrogen compounds	Amines	Fiber Food Group (FFG)	Vegetables - TDF%	1.92028	58	58	0.000510618	0.115255	0.515824	HMDB12252
CP_QI2528	C8-pos	LPC 14:0	Glycerophospholipids	Glycerophosphocholines	Fiber Food Group (FFG)	Vegetables - TDF%	-2.22623	58	58	0.000758662	0.13819	0.619761	HMDB10379
HP_QI48339	HILIC-pos	LPC 16:0	Glycerophospholipids	Glycerophosphocholines	Fiber Food Group (FFG)	Vegetables - TDF%	-1.43651	58	58	0.00217171	0.183263	0.443839	HMDB10382
CP_QI3115	C8-pos	LPC 16:0	Glycerophospholipids	Glycerophosphocholines	Fiber Food Group (FFG)	Vegetables - TDF%	-1.35801	58	58	0.00395234	0.2078	0.448616	HMDB10382
HP_QI48634	HILIC-pos	LPC 16:1	Glycerophospholipids	Glycerophosphocholines	Fiber Food Group (FFG)	Vegetables - TDF%	-3.66658	58	58	0.000165295	0.066302	0.895885	HMDB10383
HP_QI47575	HILIC-pos	LPC 18:0	Glycerophospholipids	Glycerophosphocholines	Fiber Food Group (FFG)	Vegetables - TDF%	-1.18464	58	58	0.00576118	0.229375	0.410013	HMDB10384
HP_QI48420	HILIC-pos	LPC 18:3	Glycerophospholipids	Glycerophosphocholines	Fiber Food Group (FFG)	Vegetables - TDF%	-1.30511	58	58	0.00403735	0.207817	0.430784	HMDB10387
HP_QI47938	HILIC-pos	LPE 20:0	Glycerophospholipids	Glycerophosphoethanolamines	Fiber Food Group (FFG)	Vegetables - TDF%	-1.41515	58	58	0.00259687	0.188377	0.445836	HMDB11511
HN_QI26	HILIC-neg	malonate	Carboxylic acids and derivatives	Dicarboxylic acids and derivatives	Fiber Food Group (FFG)	Vegetables - TDF%	0.823374	58	58	0.00333905	0.197775	0.266265	HMDB00691
CN_QI14039	C18-neg	masilinate	Prenol lipids	Triterpenoids	Fiber Food Group (FFG)	Vegetables - TDF%	3.12067	58	58	0.00267048	0.188377	0.985129	HMDB02392
HP_QI18208	HILIC-pos	N-acetyl-5-Aminosalicylic acid	Coumarins and derivatives	Hydroxycoumarins	Fiber Food Group (FFG)	Vegetables - TDF%	1.61805	58	58	0.00275083	0.188377	0.511352
HP_QI9118	HILIC-pos	Oleoyl-EA	Organonitrogen compounds	Amines	Fiber Food Group (FFG)	Vegetables - TDF%	1.13965	58	58	0.00496521	0.218076	0.387337
HP_QI40427	HILIC-pos	PC 30:0	Glycerophospholipids	Glycerophosphocholines	Fiber Food Group (FFG)	Vegetables - TDF%	-1.57043	58	58	0.00152431	0.163102	0.466574	HMDB07869
CP_QI12306	C8-pos	PC 30:0	Glycerophospholipids	Glycerophosphocholines	Fiber Food Group (FFG)	Vegetables - TDF%	-1.72902	58	58	0.000155941	0.066302	0.421891	HMDB07869*
HP_QI40111	HILIC-pos	PC 32:0	Glycerophospholipids	Glycerophosphocholines	Fiber Food Group (FFG)	Vegetables - TDF%	-1.24623	58	58	0.00480496	0.217694	0.42178
CP_QI11943	C8-pos	PC 32:0	Glycerophospholipids	Glycerophosphocholines	Fiber Food Group (FFG)	Vegetables - TDF%	-1.40183	58	58	0.000629341	0.126757	0.383699	HMDB07871*
CP_QI12175	C8-pos	PC 32:1	Glycerophospholipids	Glycerophosphocholines	Fiber Food Group (FFG)	Vegetables - TDF%	-3.08276	58	58	0.00179057	0.175919	0.933266	HMDB07873*
HP_QI39838	HILIC-pos	PC 34:1	Glycerophospholipids	Glycerophosphocholines	Fiber Food Group (FFG)	Vegetables - TDF%	-1.42954	58	58	0.00330927	0.197775	0.462855
CP_QI11840	C8-pos	PC 34:1	Glycerophospholipids	Glycerophosphocholines	Fiber Food Group (FFG)	Vegetables - TDF%	-1.39828	58	58	0.00468344	0.217694	0.471797	HMDB07972*
CP_QI6212	C8-pos	PC 34:3	Glycerophospholipids	Glycerophosphocholines	Fiber Food Group (FFG)	Vegetables - TDF%	-1.4369	58	58	0.000861052	0.13819	0.404721	HMDB08006*
CP_QI12101	C8-pos	PC 40:9	Glycerophospholipids	Glycerophosphocholines	Fiber Food Group (FFG)	Vegetables - TDF%	-3.49391	58	58	0.00420319	0.210584	1.16355	HMDB08731*
CP_QI6576	C8-pos	PC P-36:3 or PC O-36:4	Glycerophospholipids	Glycerophosphocholines	Fiber Food Group (FFG)	Vegetables - TDF%	-2.88011	58	58	0.00347174	0.198121	0.937704	HMDB11310*
CP_QI11873	C8-pos	PC P-38:5 or PC O-38:6	Glycerophospholipids	Glycerophosphocholines	Fiber Food Group (FFG)	Vegetables - TDF%	2.8102	58	58	0.00629807	0.236935	0.984411	HMDB11319*
CP_QI6032	C8-pos	PE 34:0	Glycerophospholipids	Glycerophosphocholines	Fiber Food Group (FFG)	Vegetables - TDF%	-1.81559	58	58	0.000940113	0.13819	0.515643	HMDB08925*
CP_QI11789	C8-pos	PE 36:0	Glycerophospholipids	Glycerophosphocholines	Fiber Food Group (FFG)	Vegetables - TDF%	-1.96894	58	58	0.000248708	0.0811025	0.498231	HMDB08991*
HP_QI31306	HILIC-pos	PE P-34:2 or PE O-34:3	Glycerophospholipids	Glycerophosphoethanolamines	Fiber Food Group (FFG)	Vegetables - TDF%	2.50979	58	58	0.00259976	0.188377	0.779491	HMDB11343
HP_QI55974	HILIC-pos	Proline betaine	Carboxylic acids and derivatives	Amino acids, peptides, and analogues	Fiber Food Group (FFG)	Vegetables - TDF%	1.53213	58	58	7.41617e-05	0.0634824	0.352683	HMDB04827
CN_QI35072	C18-neg	salicylate			Fiber Food Group (FFG)	Vegetables - TDF%	0.949897	58	58	2.87358e-06	0.00619833	0.17699	HMDB01895
CP_QI12455	C8-pos	Sitosterol	Steroids and steroid derivatives	Stigmastanes and derivatives	Fiber Food Group (FFG)	Vegetables - TDF%	3.67458	58	58	0.000773892	0.13819	1.02484	HMDB00852
HP_QI34527	HILIC-pos	Solanidine	Piperidines	N-acylpiperidines	Fiber Food Group (FFG)	Vegetables - TDF%	2.67447	58	58	0.000904502	0.13819	0.755681	HMDB03236
HN_TF97	HILIC-neg	tetrahydro-1-methyl-beta-carboline-3-carboxylate	Harmala alkaloids	NA	Fiber Food Group (FFG)	Vegetables - TDF%	1.03895	58	58	0.00571678	0.228939	0.359431	HMDB37942
CP_QI10286	C8-pos	TG 45:2	Glycerolipids	Triradylglycerols	Fiber Food Group (FFG)	Vegetables - TDF%	1.41877	58	58	0.00129233	0.152584	0.385299	HMDB43170*
CP_QI9581	C8-pos	TG 58:5	Glycerolipids	Triradylglycerols	Fiber Food Group (FFG)	Vegetables - TDF%	-1.5203	58	58	0.00478028	0.217694	0.496021
CN_QI14405	C18-neg	10-HDoHE/14-HDoHE	Steroids and steroid derivatives	Pregnane steroids	Fiber Food Group (FFG)	Vegetables - Fiber (g/MJ)	-1.15966	58	58	0.00641691	0.242779	0.407218	HMDB60037*
HN_TF9	HILIC-neg	3-3-hydroxyphenylpropionate	Phenylpropanoic acids	NA	Fiber Food Group (FFG)	Vegetables - Fiber (g/MJ)	2.34766	58	58	0.00569515	0.24083	0.811668	HMDB00375
HN_TF10	HILIC-neg	3-4-dihydroxyphenylglycol	Phenols	Methoxyphenols	Fiber Food Group (FFG)	Vegetables - Fiber (g/MJ)	0.415337	58	58	0.00154828	0.182981	0.123872	HMDB00318
HP_QI45561	HILIC-pos	3-Guanidinopropanoic acid	Carboxylic acids and derivatives	Amino acids, peptides, and analogues	Fiber Food Group (FFG)	Vegetables - Fiber (g/MJ)	1.60124	58	58	0.00361024	0.204945	0.522821	HMDB13222
HP_QI9007	HILIC-pos	4-Aminophenol	Phenols		Fiber Food Group (FFG)	Vegetables - Fiber (g/MJ)	2.85578	58	58	1.52811e-06	0.00349323	0.522289
HP_QI8756	HILIC-pos	5-Hydroxyindoleacetic acid	Indoles and derivatives	Indolyl carboxylic acids and derivatives	Fiber Food Group (FFG)	Vegetables - Fiber (g/MJ)	3.10533	58	58	3.55311e-07	0.00243317	0.527746
HP_QI48880	HILIC-pos	Ala-Ala	Carboxylic acids and derivatives	Amino acids, peptides, and analogues	Fiber Food Group (FFG)	Vegetables - Fiber (g/MJ)	-1.19599	58	58	0.00169732	0.187471	0.360012	HMDB03459
HP_QI48503	HILIC-pos	Alanine	Carboxylic acids and derivatives	Amino acids, peptides, and analogues	Fiber Food Group (FFG)	Vegetables - Fiber (g/MJ)	-0.722669	58	58	0.000279676	0.0832704	0.183138	HMDB00161
HP_QI6662	HILIC-pos	Cer 18:1;O2/19:0	Sphingolipids	Ceramides	Fiber Food Group (FFG)	Vegetables - Fiber (g/MJ)	-1.83999	58	58	0.00116433	0.167615	0.532256
CP_QI5296	C8-pos	Cholesterol	Steroids and steroid derivatives	Cholestane steroids	Fiber Food Group (FFG)	Vegetables - Fiber (g/MJ)	-0.830793	58	58	0.0019524	0.188153	0.253801	HMDB00067
HP_QI5855	HILIC-pos	Daidzein	Carboxylic acids and derivatives	Amino acids, peptides, and analogues	Fiber Food Group (FFG)	Vegetables - Fiber (g/MJ)	0.415127	58	58	0.00495125	0.228028	0.141041
HP_QI54880	HILIC-pos	Ectoine	Carboxylic acids and derivatives	Amino acids, peptides, and analogues	Fiber Food Group (FFG)	Vegetables - Fiber (g/MJ)	1.70211	58	58	0.00583788	0.24083	0.58946	NA
HP_QI9734	HILIC-pos	Indolin-2-one	Indoles and derivatives	Hydroxyindoles	Fiber Food Group (FFG)	Vegetables - Fiber (g/MJ)	1.49862	58	58	0.00148349	0.182981	0.445021
HN_QI23	HILIC-neg	lactate	Hydroxy acids and derivatives	Alpha hydroxy acids and derivatives	Fiber Food Group (FFG)	Vegetables - Fiber (g/MJ)	-0.995465	58	58	0.00318379	0.204945	0.320884	HMDB00190
CP_QI3125	C8-pos	Linoleoyl-EA	Carboxylic acids and derivatives	Amino acids, peptides, and analogues	Fiber Food Group (FFG)	Vegetables - Fiber (g/MJ)	1.7758	58	58	0.000429321	0.108889	0.47008	HMDB12252
HP_QI9113	HILIC-pos	Linoleoyl-EA	Organonitrogen compounds	Amines	Fiber Food Group (FFG)	Vegetables - Fiber (g/MJ)	1.7273	58	58	0.000230547	0.0717629	0.434387	HMDB12252
CP_QI2528	C8-pos	LPC 14:0	Glycerophospholipids	Glycerophosphocholines	Fiber Food Group (FFG)	Vegetables - Fiber (g/MJ)	-2.05811	58	58	0.000228725	0.0717629	0.517335	HMDB10379
HP_QI49329	HILIC-pos	LPC 14:0	Carboxylic acids and derivatives	Amino acids, peptides, and analogues	Fiber Food Group (FFG)	Vegetables - Fiber (g/MJ)	-2.03582	58	58	0.00336972	0.204945	0.6605	HMDB10379
HP_QI48339	HILIC-pos	LPC 16:0	Glycerophospholipids	Glycerophosphocholines	Fiber Food Group (FFG)	Vegetables - Fiber (g/MJ)	-1.24857	58	58	0.00177745	0.188153	0.377701	HMDB10382
CP_QI3115	C8-pos	LPC 16:0	Glycerophospholipids	Glycerophosphocholines	Fiber Food Group (FFG)	Vegetables - Fiber (g/MJ)	-1.16504	58	58	0.00370501	0.204945	0.381801	HMDB10382
HP_QI48634	HILIC-pos	LPC 16:1	Glycerophospholipids	Glycerophosphocholines	Fiber Food Group (FFG)	Vegetables - Fiber (g/MJ)	-3.14612	58	58	0.000146932	0.0647113	0.76143	HMDB10383
HP_QI47575	HILIC-pos	LPC 18:0	Glycerophospholipids	Glycerophosphocholines	Fiber Food Group (FFG)	Vegetables - Fiber (g/MJ)	-0.998375	58	58	0.00621443	0.242779	0.348653	HMDB10384
HP_QI47941	HILIC-pos	LPC 20:4	Glycerophospholipids	Glycerophosphocholines	Fiber Food Group (FFG)	Vegetables - Fiber (g/MJ)	-1.68572	58	58	0.00560266	0.24083	0.581689	HMDB10395
HP_QI47938	HILIC-pos	LPE 20:0	Glycerophospholipids	Glycerophosphoethanolamines	Fiber Food Group (FFG)	Vegetables - Fiber (g/MJ)	-1.2019	58	58	0.00275851	0.198845	0.3812	HMDB11511
HN_QI26	HILIC-neg	malonate	Carboxylic acids and derivatives	Dicarboxylic acids and derivatives	Fiber Food Group (FFG)	Vegetables - Fiber (g/MJ)	0.771829	58	58	0.0011109	0.167615	0.222046	HMDB00691
CN_QI14039	C18-neg	masilinate	Prenol lipids	Triterpenoids	Fiber Food Group (FFG)	Vegetables - Fiber (g/MJ)	2.70215	58	58	0.00225828	0.192523	0.836892	HMDB02392
HP_QI18208	HILIC-pos	N-acetyl-5-Aminosalicylic acid	Coumarins and derivatives	Hydroxycoumarins	Fiber Food Group (FFG)	Vegetables - Fiber (g/MJ)	1.53783	58	58	0.000728154	0.146659	0.424369
HP_QI9118	HILIC-pos	Oleoyl-EA	Organonitrogen compounds	Amines	Fiber Food Group (FFG)	Vegetables - Fiber (g/MJ)	1.03472	58	58	0.00267511	0.198845	0.327057
HP_QI40427	HILIC-pos	PC 30:0	Glycerophospholipids	Glycerophosphocholines	Fiber Food Group (FFG)	Vegetables - Fiber (g/MJ)	-1.40083	58	58	0.000894673	0.160369	0.395287	HMDB07869
CP_QI12306	C8-pos	PC 30:0	Glycerophospholipids	Glycerophosphocholines	Fiber Food Group (FFG)	Vegetables - Fiber (g/MJ)	-1.50838	58	58	0.000106397	0.0647113	0.357721	HMDB07869*
HP_QI40111	HILIC-pos	PC 32:0	Glycerophospholipids	Glycerophosphocholines	Fiber Food Group (FFG)	Vegetables - Fiber (g/MJ)	-1.07198	58	58	0.00450196	0.223279	0.35994
CP_QI11943	C8-pos	PC 32:0	Glycerophospholipids	Glycerophosphocholines	Fiber Food Group (FFG)	Vegetables - Fiber (g/MJ)	-1.21281	58	58	0.000523774	0.12049	0.32661	HMDB07871*
CP_QI12175	C8-pos	PC 32:1	Glycerophospholipids	Glycerophosphocholines	Fiber Food Group (FFG)	Vegetables - Fiber (g/MJ)	-2.54878	58	58	0.00259174	0.198845	0.802802	HMDB07873*
HP_QI39838	HILIC-pos	PC 34:1	Glycerophospholipids	Glycerophosphocholines	Fiber Food Group (FFG)	Vegetables - Fiber (g/MJ)	-1.32512	58	58	0.00130506	0.175237	0.388485
CP_QI11840	C8-pos	PC 34:1	Glycerophospholipids	Glycerophosphocholines	Fiber Food Group (FFG)	Vegetables - Fiber (g/MJ)	-1.29557	58	58	0.00200052	0.188153	0.3968	HMDB07972*
CP_QI6212	C8-pos	PC 34:3	Glycerophospholipids	Glycerophosphocholines	Fiber Food Group (FFG)	Vegetables - Fiber (g/MJ)	-1.24367	58	58	0.000717684	0.146659	0.344456	HMDB08006*
CP_QI12181	C8-pos	PC 34:4	Glycerophospholipids	Glycerophosphocholines	Fiber Food Group (FFG)	Vegetables - Fiber (g/MJ)	-1.90718	58	58	0.00618113	0.242779	0.66646	HMDB07883*
CP_QI6586	C8-pos	PC 38:3	Glycerophospholipids	Glycerophosphocholines	Fiber Food Group (FFG)	Vegetables - Fiber (g/MJ)	-2.86341	58	58	0.00597838	0.242248	0.996312	HMDB08047*
CP_QI12101	C8-pos	PC 40:9	Glycerophospholipids	Glycerophosphocholines	Fiber Food Group (FFG)	Vegetables - Fiber (g/MJ)	-3.18175	58	58	0.00213679	0.188153	0.981363	HMDB08731*
CP_QI6576	C8-pos	PC P-36:3 or PC O-36:4	Glycerophospholipids	Glycerophosphocholines	Fiber Food Group (FFG)	Vegetables - Fiber (g/MJ)	-2.57514	58	58	0.00212011	0.188153	0.793598	HMDB11310*
CP_QI11873	C8-pos	PC P-38:5 or PC O-38:6	Glycerophospholipids	Glycerophosphocholines	Fiber Food Group (FFG)	Vegetables - Fiber (g/MJ)	2.51311	58	58	0.00408897	0.208965	0.834161	HMDB11319*
CP_QI6032	C8-pos	PE 34:0	Glycerophospholipids	Glycerophosphocholines	Fiber Food Group (FFG)	Vegetables - Fiber (g/MJ)	-1.38026	58	58	0.00364257	0.204945	0.45191	HMDB08925*
CP_QI11789	C8-pos	PE 36:0	Glycerophospholipids	Glycerophosphocholines	Fiber Food Group (FFG)	Vegetables - Fiber (g/MJ)	-1.73546	58	58	0.000145032	0.0647113	0.421144	HMDB08991*
HP_QI31306	HILIC-pos	PE P-34:2 or PE O-34:3	Glycerophospholipids	Glycerophosphoethanolamines	Fiber Food Group (FFG)	Vegetables - Fiber (g/MJ)	1.99831	58	58	0.00577089	0.24083	0.685931	HMDB11343
HP_QI50471	HILIC-pos	Proline	Carboxylic acids and derivatives	Amino acids, peptides, and analogues	Fiber Food Group (FFG)	Vegetables - Fiber (g/MJ)	-0.888146	58	58	0.00234146	0.192719	0.270608	HMDB00162
HP_QI55974	HILIC-pos	Proline betaine	Carboxylic acids and derivatives	Amino acids, peptides, and analogues	Fiber Food Group (FFG)	Vegetables - Fiber (g/MJ)	1.33411	58	58	5.28062e-05	0.0542708	0.298938	HMDB04827
CN_QI35072	C18-neg	salicylate			Fiber Food Group (FFG)	Vegetables - Fiber (g/MJ)	0.831082	58	58	1.53033e-06	0.00349323	0.150085	HMDB01895
CP_QI12455	C8-pos	Sitosterol	Steroids and steroid derivatives	Stigmastanes and derivatives	Fiber Food Group (FFG)	Vegetables - Fiber (g/MJ)	3.33809	58	58	0.000311612	0.0889134	0.860263	HMDB00852
HP_QI34527	HILIC-pos	Solanidine	Piperidines	N-acylpiperidines	Fiber Food Group (FFG)	Vegetables - Fiber (g/MJ)	2.012	58	58	0.00393752	0.208377	0.664399	HMDB03236
HN_TF97	HILIC-neg	tetrahydro-1-methyl-beta-carboline-3-carboxylate	Harmala alkaloids	NA	Fiber Food Group (FFG)	Vegetables - Fiber (g/MJ)	0.932362	58	58	0.0035465	0.204945	0.304312	HMDB37942
HN_TF3	HILIC-neg	2-aminobutyrate	Carboxylic acids and derivatives	Amino acids, peptides, and analogues	Fiber Food Group (FFG)	Vegetables - Fiber (g)	-0.908096	58	58	0.00452635	0.243825	0.305127	HMDB00650
HN_TF10	HILIC-neg	3-4-dihydroxyphenylglycol	Phenols	Methoxyphenols	Fiber Food Group (FFG)	Vegetables - Fiber (g)	0.42712	58	58	0.000451247	0.120176	0.113548	HMDB00318
HP_QI9007	HILIC-pos	4-Aminophenol	Phenols		Fiber Food Group (FFG)	Vegetables - Fiber (g)	2.77031	58	58	5.21916e-07	0.00178704	0.479842
HP_QI8756	HILIC-pos	5-Hydroxyindoleacetic acid	Indoles and derivatives	Indolyl carboxylic acids and derivatives	Fiber Food Group (FFG)	Vegetables - Fiber (g)	2.92757	58	58	3.00973e-07	0.00178704	0.493544
HP_QI48880	HILIC-pos	Ala-Ala	Carboxylic acids and derivatives	Amino acids, peptides, and analogues	Fiber Food Group (FFG)	Vegetables - Fiber (g)	-1.07998	58	58	0.00243468	0.214092	0.337516	HMDB03459
HP_QI48503	HILIC-pos	Alanine	Carboxylic acids and derivatives	Amino acids, peptides, and analogues	Fiber Food Group (FFG)	Vegetables - Fiber (g)	-0.685669	58	58	0.000215823	0.0821085	0.169747	HMDB00161
HP_QI42638	HILIC-pos	Ala-Phe	Diazines	Pyrimidines and pyrimidine derivatives	Fiber Food Group (FFG)	Vegetables - Fiber (g)	1.56119	58	58	0.00491897	0.243825	0.52795
HP_QI6662	HILIC-pos	Cer 18:1;O2/19:0	Sphingolipids	Ceramides	Fiber Food Group (FFG)	Vegetables - Fiber (g)	-1.568	58	58	0.00356077	0.23101	0.5112
HP_QI9734	HILIC-pos	Indolin-2-one	Indoles and derivatives	Hydroxyindoles	Fiber Food Group (FFG)	Vegetables - Fiber (g)	1.48365	58	58	0.00074159	0.162147	0.412174
HN_QI23	HILIC-neg	lactate	Hydroxy acids and derivatives	Alpha hydroxy acids and derivatives	Fiber Food Group (FFG)	Vegetables - Fiber (g)	-0.901728	58	58	0.00454705	0.243825	0.303171	HMDB00190
CP_QI3125	C8-pos	Linoleoyl-EA	Carboxylic acids and derivatives	Amino acids, peptides, and analogues	Fiber Food Group (FFG)	Vegetables - Fiber (g)	1.65989	58	58	0.000456276	0.120176	0.441694	HMDB12252
HP_QI9113	HILIC-pos	Linoleoyl-EA	Organonitrogen compounds	Amines	Fiber Food Group (FFG)	Vegetables - Fiber (g)	1.59993	58	58	0.000283828	0.0971828	0.409096	HMDB12252
CP_QI2528	C8-pos	LPC 14:0	Glycerophospholipids	Glycerophosphocholines	Fiber Food Group (FFG)	Vegetables - Fiber (g)	-1.76213	58	58	0.000901939	0.16426	0.498506	HMDB10379
HP_QI49329	HILIC-pos	LPC 14:0	Carboxylic acids and derivatives	Amino acids, peptides, and analogues	Fiber Food Group (FFG)	Vegetables - Fiber (g)	-2.05537	58	58	0.00148939	0.182131	0.610587	HMDB10379
HP_QI48339	HILIC-pos	LPC 16:0	Glycerophospholipids	Glycerophosphocholines	Fiber Food Group (FFG)	Vegetables - Fiber (g)	-1.10104	58	58	0.00352233	0.23101	0.359079	HMDB10382
HP_QI48634	HILIC-pos	LPC 16:1	Glycerophospholipids	Glycerophosphocholines	Fiber Food Group (FFG)	Vegetables - Fiber (g)	-2.84574	58	58	0.000280937	0.0971828	0.725113	HMDB10383
HP_QI47941	HILIC-pos	LPC 20:4	Glycerophospholipids	Glycerophosphocholines	Fiber Food Group (FFG)	Vegetables - Fiber (g)	-1.73661	58	58	0.00216008	0.210106	0.536253	HMDB10395
HN_QI26	HILIC-neg	malonate	Carboxylic acids and derivatives	Dicarboxylic acids and derivatives	Fiber Food Group (FFG)	Vegetables - Fiber (g)	0.728306	58	58	0.00100744	0.16426	0.20742	HMDB00691
CN_QI14039	C18-neg	masilinate	Prenol lipids	Triterpenoids	Fiber Food Group (FFG)	Vegetables - Fiber (g)	2.35981	58	58	0.00476161	0.243825	0.796591	HMDB02392
HP_QI18208	HILIC-pos	N-acetyl-5-Aminosalicylic acid	Coumarins and derivatives	Hydroxycoumarins	Fiber Food Group (FFG)	Vegetables - Fiber (g)	1.37165	58	58	0.00137839	0.181523	0.402101
HP_QI45620	HILIC-pos	O-Ethylhomoserine	Carboxylic acids and derivatives	Amino acids, peptides, and analogues	Fiber Food Group (FFG)	Vegetables - Fiber (g)	-1.30742	58	58	0.00460535	0.243825	0.440253
HP_QI9118	HILIC-pos	Oleoyl-EA	Organonitrogen compounds	Amines	Fiber Food Group (FFG)	Vegetables - Fiber (g)	0.919684	58	58	0.0046631	0.243825	0.310163
HP_QI40427	HILIC-pos	PC 30:0	Glycerophospholipids	Glycerophosphocholines	Fiber Food Group (FFG)	Vegetables - Fiber (g)	-1.14064	58	58	0.00453565	0.243825	0.382929	HMDB07869
CP_QI12306	C8-pos	PC 30:0	Glycerophospholipids	Glycerophosphocholines	Fiber Food Group (FFG)	Vegetables - Fiber (g)	-1.25268	58	58	0.000757698	0.162147	0.348693	HMDB07869*
CP_QI11943	C8-pos	PC 32:0	Glycerophospholipids	Glycerophosphocholines	Fiber Food Group (FFG)	Vegetables - Fiber (g)	-1.0314	58	58	0.00189809	0.200072	0.31415	HMDB07871*
HP_QI39838	HILIC-pos	PC 34:1	Glycerophospholipids	Glycerophosphocholines	Fiber Food Group (FFG)	Vegetables - Fiber (g)	-1.15379	58	58	0.00308472	0.224442	0.37058
CP_QI11840	C8-pos	PC 34:1	Glycerophospholipids	Glycerophosphocholines	Fiber Food Group (FFG)	Vegetables - Fiber (g)	-1.1122	58	58	0.00496049	0.243825	0.37791	HMDB07972*
CP_QI6212	C8-pos	PC 34:3	Glycerophospholipids	Glycerophosphocholines	Fiber Food Group (FFG)	Vegetables - Fiber (g)	-1.03722	58	58	0.00299502	0.224442	0.331995	HMDB08006*
CP_QI6586	C8-pos	PC 38:3	Glycerophospholipids	Glycerophosphocholines	Fiber Food Group (FFG)	Vegetables - Fiber (g)	-2.73939	58	58	0.00500505	0.243825	0.931967	HMDB08047*
CP_QI6576	C8-pos	PC P-36:3 or PC O-36:4	Glycerophospholipids	Glycerophosphocholines	Fiber Food Group (FFG)	Vegetables - Fiber (g)	-2.53239	58	58	0.00121031	0.169148	0.736925	HMDB11310*
CP_QI11873	C8-pos	PC P-38:5 or PC O-38:6	Glycerophospholipids	Glycerophosphocholines	Fiber Food Group (FFG)	Vegetables - Fiber (g)	2.36824	58	58	0.00392631	0.234102	0.782279	HMDB11319*
CP_QI11789	C8-pos	PE 36:0	Glycerophospholipids	Glycerophosphocholines	Fiber Food Group (FFG)	Vegetables - Fiber (g)	-1.42083	58	58	0.00114615	0.166908	0.411268	HMDB08991*
HP_QI50471	HILIC-pos	Proline	Carboxylic acids and derivatives	Amino acids, peptides, and analogues	Fiber Food Group (FFG)	Vegetables - Fiber (g)	-0.7683	58	58	0.00532904	0.243825	0.258522	HMDB00162
HP_QI55974	HILIC-pos	Proline betaine	Carboxylic acids and derivatives	Amino acids, peptides, and analogues	Fiber Food Group (FFG)	Vegetables - Fiber (g)	1.27176	58	58	4.00836e-05	0.0457487	0.278333	HMDB04827
CN_QI35072	C18-neg	salicylate			Fiber Food Group (FFG)	Vegetables - Fiber (g)	0.77026	58	58	2.34358e-06	0.00401221	0.142631	HMDB01895
CP_QI12455	C8-pos	Sitosterol	Steroids and steroid derivatives	Stigmastanes and derivatives	Fiber Food Group (FFG)	Vegetables - Fiber (g)	3.1005	58	58	0.00036686	0.114193	0.809915	HMDB00852
HN_TF97	HILIC-neg	tetrahydro-1-methyl-beta-carboline-3-carboxylate	Harmala alkaloids	NA	Fiber Food Group (FFG)	Vegetables - Fiber (g)	0.946645	58	58	0.00147292	0.182131	0.280906	HMDB37942
CN_QI14405	C18-neg	10-HDoHE/14-HDoHE	Steroids and steroid derivatives	Pregnane steroids	Fiber Type	TDF inc. HMO (g/MJ)	0.902928	58	58	0.00280001	0.191022	0.286855	HMDB60037
CN_QI13223	C18-neg	12-HEPE/8-HEPE	Fatty Acyls	Fatty acids and conjugates	Fiber Type	TDF inc. HMO (g/MJ)	1.41621	58	58	0.00195141	0.173549	0.425801	HMDB10202
CN_QI14646	C18-neg	12-HETE/8-HETE	Fatty Acyls	Fatty acids and conjugates	Fiber Type	TDF inc. HMO (g/MJ)	0.954029	58	58	0.00142458	0.159589	0.282149	HMDB06111
CN_QI14078	C18-neg	16-HDoHE/17-HDoHE	Steroids and steroid derivatives	Pregnane steroids	Fiber Type	TDF inc. HMO (g/MJ)	1.26061	58	58	0.00067863	0.129091	0.340774	HMDB60047
CN_QI26364	C18-neg	17-Methylstearate	Fatty Acyls	Fatty acids and conjugates	Fiber Type	TDF inc. HMO (g/MJ)	0.681141	58	58	4.1701e-05	0.0267414	0.146886	HMDB61710
CP_QI15257	C8-pos	18beta-Glycyrrhetinic acid	Prenol lipids	Triterpenoids	Fiber Type	TDF inc. HMO (g/MJ)	-0.928631	58	58	0.00314897	0.199668	0.294392
HN_TF8	HILIC-neg	2-isopropylmalate	Fatty Acyls	Fatty acids and conjugates	Fiber Type	TDF inc. HMO (g/MJ)	-0.850864	58	58	0.00422217	0.22016	0.278924	HMDB00402
HP_QI5399	HILIC-pos	4-Hydroxy-3-methylacetophenone	Phenylpropanoic acids	NA	Fiber Type	TDF inc. HMO (g/MJ)	-0.410031	58	58	0.000626183	0.122517	0.110468
HP_QI26195	HILIC-pos	4-Pyridoxic acid	Pyridines and derivatives	Pyridinecarboxylic acids and derivatives	Fiber Type	TDF inc. HMO (g/MJ)	-0.693664	58	58	0.00443397	0.22016	0.229641	HMDB00017
CN_QI14939	C18-neg	9-HETE	Fatty Acyls	Fatty acids and conjugates	Fiber Type	TDF inc. HMO (g/MJ)	1.16425	58	58	3.95244e-05	0.0267414	0.257706	HMDB10222
HP_QI10303	HILIC-pos	Arg-Pro	Carboxylic acids and derivatives	Amino acids, peptides, and analogues	Fiber Type	TDF inc. HMO (g/MJ)	-0.727962	58	58	0.000914059	0.14284	0.201022
HP_QI56817	HILIC-pos	Cadaverine	Organonitrogen compounds	Amines	Fiber Type	TDF inc. HMO (g/MJ)	-0.871161	58	58	0.00411937	0.22016	0.284905	HMDB02322
HP_QI39478	HILIC-pos	CAR 18:1	Fatty Acyls	Fatty acid esters	Fiber Type	TDF inc. HMO (g/MJ)	0.563664	58	58	0.00520521	0.231479	0.190899	HMDB05065
CP_QI10085	C8-pos	CE 20:5	Steroids and steroid derivatives	Steroid esters	Fiber Type	TDF inc. HMO (g/MJ)	1.12344	58	58	0.00222635	0.181826	0.341931	HMDB06731
CP_QI10030	C8-pos	CE 22:6	Steroids and steroid derivatives	Steroid esters	Fiber Type	TDF inc. HMO (g/MJ)	1.47268	58	58	6.33106e-05	0.0361292	0.325653	HMDB06733
HP_TF12	HILIC-pos	C-Glycosyltryptophan	Benzene and substituted derivatives	Halobenzenes	Fiber Type	TDF inc. HMO (g/MJ)	1.46771	58	58	0.000901931	0.14284	0.40778	NA
HP_QI8423	HILIC-pos	Cortisol	Steroids and steroid derivatives	Hydroxysteroids	Fiber Type	TDF inc. HMO (g/MJ)	-1.4666	58	58	0.000720383	0.132439	0.397774
HP_QI38930	HILIC-pos	Creatinine	Carboxylic acids and derivatives	Amino acids, peptides, and analogues	Fiber Type	TDF inc. HMO (g/MJ)	1.30739	58	58	0.00113595	0.14284	0.372846	HMDB00562
CP_QI5239	C8-pos	delta-tocopherol	Antioxidants	Vitamin isoforms	Fiber Type	TDF inc. HMO (g/MJ)	-0.993965	58	58	2.12618e-06	0.00498103	0.181873
CN_QI44568	C18-neg	dodecanedioate	Fatty Acyls	Fatty acids and conjugates	Fiber Type	TDF inc. HMO (g/MJ)	-0.229889	58	58	0.00144488	0.159589	0.0668505	HMDB00623
CN_QI15740	C18-neg	dodecanoate	Fatty Acyls	Fatty acids and conjugates	Fiber Type	TDF inc. HMO (g/MJ)	-0.857192	58	58	0.00452234	0.220701	0.283734	HMDB00638
HN_TF58	HILIC-neg	homovanillate	Phenylpropanoic acids	NA	Fiber Type	TDF inc. HMO (g/MJ)	0.994403	58	58	0.0037896	0.218766	0.322694	HMDB00118
HP_QI49093	HILIC-pos	Hydroxyproline	Carboxylic acids and derivatives	Amino acids, peptides, and analogues	Fiber Type	TDF inc. HMO (g/MJ)	0.895607	58	58	0.00470594	0.222303	0.298537	HMDB00725
HN_TF66	HILIC-neg	inositol	Organooxygen compounds	Carbohydrates and carbohydrate conjugates	Fiber Type	TDF inc. HMO (g/MJ)	0.957046	58	58	0.00429972	0.22016	0.315127	HMDB00211
HP_QI49329	HILIC-pos	LPC 14:0	Carboxylic acids and derivatives	Amino acids, peptides, and analogues	Fiber Type	TDF inc. HMO (g/MJ)	1.49781	58	58	0.00381127	0.218766	0.481714	HMDB10379
HP_QI48339	HILIC-pos	LPC 16:0	Glycerophospholipids	Glycerophosphocholines	Fiber Type	TDF inc. HMO (g/MJ)	0.924714	58	58	0.00115501	0.14284	0.267865	HMDB10382
HP_QI47575	HILIC-pos	LPC 18:0	Glycerophospholipids	Glycerophosphocholines	Fiber Type	TDF inc. HMO (g/MJ)	0.799807	58	58	0.00223034	0.181826	0.247826	HMDB10384
CP_QI14386	C8-pos	LPC 18:0	Glycerophospholipids	Glycerophosphocholines	Fiber Type	TDF inc. HMO (g/MJ)	0.818576	58	58	0.0025707	0.18855	0.257599	HMDB10384
HP_QI48420	HILIC-pos	LPC 18:3	Glycerophospholipids	Glycerophosphocholines	Fiber Type	TDF inc. HMO (g/MJ)	0.968529	58	58	0.000444106	0.0977016	0.257127	HMDB10387
HP_QI48635	HILIC-pos	LPC P-18:0 or LPC O-18:1_A	Glycerophospholipids	Glycerophosphocholines	Fiber Type	TDF inc. HMO (g/MJ)	1.95009	58	58	0.000210442	0.0626567	0.486975	HMDB13122
HP_QI48757	HILIC-pos	LPE 18:0-B	Glycerophospholipids	Glycerophosphoethanolamines	Fiber Type	TDF inc. HMO (g/MJ)	1.52962	58	58	0.00535132	0.234909	0.516403	HMDB11130
HP_QI47938	HILIC-pos	LPE 20:0	Glycerophospholipids	Glycerophosphoethanolamines	Fiber Type	TDF inc. HMO (g/MJ)	0.95445	58	58	0.000770956	0.132439	0.266102	HMDB11511
HP_QI53743	HILIC-pos	Methionine sulfoxide	Carboxylic acids and derivatives	Amino acids, peptides, and analogues	Fiber Type	TDF inc. HMO (g/MJ)	1.44025	58	58	0.000328852	0.0834065	0.363237	HMDB02005
HP_QI54684	HILIC-pos	Methylimidazoleacetic acid	Diazines	Pyrimidines and pyrimidine derivatives	Fiber Type	TDF inc. HMO (g/MJ)	0.605891	58	58	0.00580209	0.246787	0.210008	HMDB02820
HP_QI48555	HILIC-pos	N-Acetylcadaverine	Carboxylic acids and derivatives	Carboxylic acid derivatives	Fiber Type	TDF inc. HMO (g/MJ)	-0.914755	58	58	0.00264651	0.18855	0.28473
CN_QI30344	C18-neg	nervonic acid	Fatty Acyls	Fatty acids and conjugates	Fiber Type	TDF inc. HMO (g/MJ)	0.675848	58	58	7.70732e-06	0.0131949	0.129822	HMDB02368
CN_QI26759	C18-neg	nonadecanoate	Fatty Acyls	Fatty acids and conjugates	Fiber Type	TDF inc. HMO (g/MJ)	0.444465	58	58	0.0020788	0.177945	0.136686	HMDB00772
CP_QI6032	C8-pos	PE 34:0	Glycerophospholipids	Glycerophosphocholines	Fiber Type	TDF inc. HMO (g/MJ)	1.01732	58	58	0.00264852	0.18855	0.3212	HMDB08925
CN_QI39258	C18-neg	sebacate	Fatty Acyls	Fatty acids and conjugates	Fiber Type	TDF inc. HMO (g/MJ)	-0.316961	58	58	0.00132782	0.154117	0.0915726	HMDB00792
HP_QI48891	HILIC-pos	Ser-Thr	Carboxylic acids and derivatives	Amino acids, peptides, and analogues	Fiber Type	TDF inc. HMO (g/MJ)	1.83492	58	58	0.00178084	0.1648	0.545278
CP_QI12455	C8-pos	Sitosterol	Steroids and steroid derivatives	Stigmastanes and derivatives	Fiber Type	TDF inc. HMO (g/MJ)	-2.65379	58	58	8.39095e-05	0.0384679	0.60138	HMDB00852
CP_QI6262	C8-pos	SM 18:1;O2/18:0	Sphingolipids	Phosphosphingolipids	Fiber Type	TDF inc. HMO (g/MJ)	0.742304	58	58	0.00309695	0.199668	0.234503	HMDB01348
CP_QI2357	C8-pos	Sphingosine	Organonitrogen compounds	Amines	Fiber Type	TDF inc. HMO (g/MJ)	0.584666	58	58	0.00284525	0.191022	0.181878	HMDB00252
CN_QI48856	C18-neg	taurolithocholate	Steroids and steroid derivatives	Bile acids, alcohols and derivatives	Fiber Type	TDF inc. HMO (g/MJ)	-0.37529	58	58	0.00124287	0.147868	0.107487	HMDB00722
HP_QI33528	HILIC-pos	threosphingosine	Fatty Acyls	Fatty acids and conjugates	Fiber Type	TDF inc. HMO (g/MJ)	0.591641	58	58	0.000249509	0.0683456	0.144733
CN_QI28102	C18-neg	13-docosenoate	Fatty Acyls	Fatty acids and conjugates	Fiber Type	TDF inc. HMO (g)	0.568619	58	58	0.00325679	0.243681	0.180389	HMDB02068
HP_TF7	HILIC-pos	Alloisoleucine	Carboxylic acids and derivatives	Amino acids, peptides, and analogues	Fiber Type	TDF inc. HMO (g)	-0.559976	58	58	0.00248005	0.220607	0.172624	HMDB00557
HP_QI10303	HILIC-pos	Arg-Pro	Carboxylic acids and derivatives	Amino acids, peptides, and analogues	Fiber Type	TDF inc. HMO (g)	-0.637355	58	58	0.00333668	0.243681	0.201127
HP_QI27979	HILIC-pos	Biopterin	Organooxygen compounds	Carbohydrates and carbohydrate conjugates	Fiber Type	TDF inc. HMO (g)	1.1571	58	58	0.0020858	0.216337	0.355971
CP_QI10030	C8-pos	CE 22:6	Steroids and steroid derivatives	Steroid esters	Fiber Type	TDF inc. HMO (g)	1.30232	58	58	0.000454154	0.115187	0.337575	HMDB06733
HP_TF12	HILIC-pos	C-Glycosyltryptophan	Benzene and substituted derivatives	Halobenzenes	Fiber Type	TDF inc. HMO (g)	1.36186	58	58	0.00175082	0.216337	0.404495	NA
HP_QI8423	HILIC-pos	Cortisol	Steroids and steroid derivatives	Hydroxysteroids	Fiber Type	TDF inc. HMO (g)	-1.68856	58	58	5.85295e-05	0.0643112	0.368914
HP_QI38930	HILIC-pos	Creatinine	Carboxylic acids and derivatives	Amino acids, peptides, and analogues	Fiber Type	TDF inc. HMO (g)	1.44565	58	58	0.000269692	0.0980802	0.363666	HMDB00562
CP_QI5239	C8-pos	delta-tocopherol	Antioxidants	Vitamin isoforms	Fiber Type	TDF inc. HMO (g)	-0.663184	58	58	0.00130878	0.184817	0.190566
CN_QI44568	C18-neg	dodecanedioate	Fatty Acyls	Fatty acids and conjugates	Fiber Type	TDF inc. HMO (g)	-0.22982	58	58	0.00127858	0.184817	0.0659819	HMDB00623
HN_TF67	HILIC-neg	isovalerate/valerate/methylbutyrate	Fatty Acyls	Fatty acids and conjugates	Fiber Type	TDF inc. HMO (g)	-1.3268	58	58	0.00140203	0.192022	0.38408	HMDB00718
HP_QI47575	HILIC-pos	LPC 18:0	Glycerophospholipids	Glycerophosphocholines	Fiber Type	TDF inc. HMO (g)	0.816563	58	58	0.00161412	0.208557	0.244572	HMDB10384
CP_QI14386	C8-pos	LPC 18:0	Glycerophospholipids	Glycerophosphocholines	Fiber Type	TDF inc. HMO (g)	0.830352	58	58	0.00202313	0.216337	0.254623	HMDB10384
HP_QI48420	HILIC-pos	LPC 18:3	Glycerophospholipids	Glycerophosphocholines	Fiber Type	TDF inc. HMO (g)	0.922809	58	58	0.00145126	0.194868	0.264879	HMDB10387
HP_QI47938	HILIC-pos	LPE 20:0	Glycerophospholipids	Glycerophosphoethanolamines	Fiber Type	TDF inc. HMO (g)	0.882847	58	58	0.00188879	0.216337	0.268765	HMDB11511
HP_QI10133	HILIC-pos	N1-Acetylspermidine	Carboximidic acids and derivatives	Carboximidic acids	Fiber Type	TDF inc. HMO (g)	-0.78478	58	58	0.00249215	0.220607	0.244567	HMDB01276
CN_QI30344	C18-neg	nervonic acid	Fatty Acyls	Fatty acids and conjugates	Fiber Type	TDF inc. HMO (g)	0.568533	58	58	0.000265673	0.0980802	0.140932	HMDB02368
CP_QI6032	C8-pos	PE 34:0	Glycerophospholipids	Glycerophosphocholines	Fiber Type	TDF inc. HMO (g)	1.01684	58	58	0.00246306	0.220607	0.318492	HMDB08925
CN_QI39258	C18-neg	sebacate	Fatty Acyls	Fatty acids and conjugates	Fiber Type	TDF inc. HMO (g)	-0.299538	58	58	0.00264937	0.221255	0.0934046	HMDB00792
CN_QI48856	C18-neg	taurolithocholate	Steroids and steroid derivatives	Bile acids, alcohols and derivatives	Fiber Type	TDF inc. HMO (g)	-0.36269	58	58	0.00179814	0.216337	0.107818	HMDB00722
HN_QI42	HILIC-neg	threitol	Organooxygen compounds	Carbohydrates and carbohydrate conjugates	Fiber Type	TDF inc. HMO (g)	1.4237	58	58	0.00220998	0.216337	0.431827	HMDB04136
CN_QI49741	C18-neg	12.13-diHOME	Fatty Acyls	Fatty acids and conjugates	Fiber Type	TDF Complementary Foods (g/MJ)	0.681993	58	58	0.000754414	0.109954	0.189661	HMDB04705
CN_QI13676	C18-neg	13-HODE	Fatty Acyls	Lineolic acids and derivatives	Fiber Type	TDF Complementary Foods (g/MJ)	1.02275	58	58	0.00442491	0.204742	0.342466	HMDB04667
HN_TF3	HILIC-neg	2-aminobutyrate	Carboxylic acids and derivatives	Amino acids, peptides, and analogues	Fiber Type	TDF Complementary Foods (g/MJ)	-0.955824	58	58	0.00751811	0.242546	0.342773	HMDB00650
HN_TF9	HILIC-neg	3-3-hydroxyphenylpropionate	Phenylpropanoic acids	NA	Fiber Type	TDF Complementary Foods (g/MJ)	2.37099	58	58	0.00756351	0.242546	0.849978	HMDB00375
HP_QI45561	HILIC-pos	3-Guanidinopropanoic acid	Carboxylic acids and derivatives	Amino acids, peptides, and analogues	Fiber Type	TDF Complementary Foods (g/MJ)	1.88315	58	58	0.000987372	0.123246	0.536556	HMDB13222
HP_QI9007	HILIC-pos	4-Aminophenol	Phenols		Fiber Type	TDF Complementary Foods (g/MJ)	2.81269	58	58	7.99257e-06	0.00976128	0.563611
HP_QI26195	HILIC-pos	4-Pyridoxic acid	Pyridines and derivatives	Pyridinecarboxylic acids and derivatives	Fiber Type	TDF Complementary Foods (g/MJ)	0.926643	58	58	0.00329031	0.190031	0.29691	HMDB00017
CP_QI12649	C8-pos	5beta-Cholestan-3-one (5b-coprostanone)	Steroids and steroid derivatives	Cholestane steroids	Fiber Type	TDF Complementary Foods (g/MJ)	-0.791637	58	58	0.00230958	0.165077	0.246222
HP_QI8756	HILIC-pos	5-Hydroxyindoleacetic acid	Indoles and derivatives	Indolyl carboxylic acids and derivatives	Fiber Type	TDF Complementary Foods (g/MJ)	3.31499	58	58	1.63248e-07	0.000558961	0.542705
CP_QI13099	C8-pos	7-Dehydro-desmosterol	Steroids and steroid derivatives	Cholestane steroids	Fiber Type	TDF Complementary Foods (g/MJ)	-0.498092	58	58	0.00126774	0.129642	0.143144	HMDB03896
HP_QI33299	HILIC-pos	7-Methylguanine	Allyl sulfur compounds	NA	Fiber Type	TDF Complementary Foods (g/MJ)	-0.671599	58	58	0.00078718	0.109954	0.183581	HMDB00897
CN_QI11352	C18-neg	9.10-diHOME	Fatty Acyls	Fatty acids and conjugates	Fiber Type	TDF Complementary Foods (g/MJ)	0.800946	58	58	0.00579455	0.228107	0.276435	HMDB04704
CN_QI22025	C18-neg	adrenate	Fatty Acyls	Fatty acids and conjugates	Fiber Type	TDF Complementary Foods (g/MJ)	-0.765262	58	58	0.00453881	0.207295	0.257233	HMDB02226
HP_QI48880	HILIC-pos	Ala-Ala	Carboxylic acids and derivatives	Amino acids, peptides, and analogues	Fiber Type	TDF Complementary Foods (g/MJ)	-1.05722	58	58	0.00838267	0.248504	0.384311	HMDB03459
HP_QI48503	HILIC-pos	Alanine	Carboxylic acids and derivatives	Amino acids, peptides, and analogues	Fiber Type	TDF Complementary Foods (g/MJ)	-0.663523	58	58	0.00128734	0.129642	0.191374	HMDB00161
HP_QI42638	HILIC-pos	Ala-Phe	Diazines	Pyrimidines and pyrimidine derivatives	Fiber Type	TDF Complementary Foods (g/MJ)	1.8402	58	58	0.00203891	0.155139	0.557471
HN_TF26	HILIC-neg	anhydroDglucose	Fatty Acyls	Fatty acids and conjugates	Fiber Type	TDF Complementary Foods (g/MJ)	1.05956	58	58	8.19324e-05	0.0400767	0.244412	HMDB00640
CN_QI19794	C18-neg	arachidonate	Fatty Acyls	Fatty acids and conjugates	Fiber Type	TDF Complementary Foods (g/MJ)	-0.595567	58	58	0.00177812	0.146706	0.177706	HMDB01043
CP_QI12866	C8-pos	Campesterol	Steroids and steroid derivatives	Ergostane steroids	Fiber Type	TDF Complementary Foods (g/MJ)	-1.16362	58	58	0.00757909	0.242546	0.417748	HMDB02869
HP_QI39318	HILIC-pos	CAR 18:0	Fatty Acyls	Fatty acid esters	Fiber Type	TDF Complementary Foods (g/MJ)	-0.657059	58	58	0.000879333	0.115801	0.182013	HMDB00848
HP_QI38781	HILIC-pos	CAR 20:0	Fatty Acyls	Fatty acid esters	Fiber Type	TDF Complementary Foods (g/MJ)	-0.644888	58	58	0.00647261	0.236012	0.22607	HMDB06460
HP_QI37222	HILIC-pos	CAR 26:0	Fatty Acyls	Fatty acid esters	Fiber Type	TDF Complementary Foods (g/MJ)	-0.648234	58	58	0.00708786	0.239235	0.230395	HMDB06347
CP_QI10085	C8-pos	CE 20:5	Steroids and steroid derivatives	Steroid esters	Fiber Type	TDF Complementary Foods (g/MJ)	-1.13982	58	58	0.00682622	0.239235	0.391296	HMDB06731
CP_QI8238	C8-pos	CE 22:5	Steroids and steroid derivatives	Steroid esters	Fiber Type	TDF Complementary Foods (g/MJ)	-1.149	58	58	0.00787259	0.243943	0.408099	HMDB10375
HP_QI7127	HILIC-pos	Cer 18:1;O2/15:0	Sphingolipids	Ceramides	Fiber Type	TDF Complementary Foods (g/MJ)	-0.91845	58	58	0.00647931	0.236012	0.320787
HP_QI6999	HILIC-pos	Cer 18:1;O2/17:0	Sphingolipids	Ceramides	Fiber Type	TDF Complementary Foods (g/MJ)	-1.1817	58	58	0.000150661	0.0491298	0.285745
HP_QI6824	HILIC-pos	Cer 18:1;O2/18:0	Sphingolipids	Ceramides	Fiber Type	TDF Complementary Foods (g/MJ)	-0.590996	58	58	0.00778567	0.242546	0.211438
CP_QI6369	C8-pos	Cer 18:1;O2/18:0	Sphingolipids	Ceramides	Fiber Type	TDF Complementary Foods (g/MJ)	-0.693619	58	58	0.00406158	0.201042	0.225682
HP_QI6662	HILIC-pos	Cer 18:1;O2/19:0	Sphingolipids	Ceramides	Fiber Type	TDF Complementary Foods (g/MJ)	-2.87026	58	58	6.75691e-08	0.000462713	0.438002
CP_QI11380	C8-pos	Cer 18:1;O2/20:0	Sphingolipids	Ceramides	Fiber Type	TDF Complementary Foods (g/MJ)	-0.843129	58	58	0.00054017	0.0948484	0.21865
HP_QI6474	HILIC-pos	Cer 18:1;O2/20:1	Sphingolipids	Ceramides	Fiber Type	TDF Complementary Foods (g/MJ)	-2.33216	58	58	0.00275542	0.179706	0.737652
HP_QI4875	HILIC-pos	Cholestenone	Steroids and steroid derivatives	Cholestane steroids	Fiber Type	TDF Complementary Foods (g/MJ)	-1.0428	58	58	0.00107582	0.123246	0.299076
CP_QI5296	C8-pos	Cholesterol	Steroids and steroid derivatives	Cholestane steroids	Fiber Type	TDF Complementary Foods (g/MJ)	-1.08234	58	58	6.737e-05	0.0357164	0.248441	HMDB00067
HP_QI5855	HILIC-pos	Daidzein	Carboxylic acids and derivatives	Amino acids, peptides, and analogues	Fiber Type	TDF Complementary Foods (g/MJ)	0.492585	58	58	0.00122133	0.129642	0.14347
CP_QI11651	C8-pos	DG 34:2	Glycerolipids	Diradylglycerols	Fiber Type	TDF Complementary Foods (g/MJ)	1.16718	58	58	0.00630701	0.234912	0.407341	HMDB07103
CP_QI11268	C8-pos	DG 36:2	Glycerolipids	Diradylglycerols	Fiber Type	TDF Complementary Foods (g/MJ)	1.20421	58	58	0.00365836	0.195177	0.393302	HMDB07218
CP_QI6633	C8-pos	DG 36:3	Glycerolipids	Diradylglycerols	Fiber Type	TDF Complementary Foods (g/MJ)	1.59725	58	58	0.00109784	0.123246	0.457873	HMDB07219
CP_QI6374	C8-pos	DG 36:4	Glycerolipids	Diradylglycerols	Fiber Type	TDF Complementary Foods (g/MJ)	1.76261	58	58	0.000649597	0.103967	0.48073	HMDB07248
CN_QI23340	C18-neg	eicosadienoate	Fatty Acyls	Fatty acids and conjugates	Fiber Type	TDF Complementary Foods (g/MJ)	-0.584929	58	58	0.00831866	0.248113	0.21268	HMDB05060
CN_QI21258	C18-neg	eicosatrienoate	Fatty Acyls	Fatty acids and conjugates	Fiber Type	TDF Complementary Foods (g/MJ)	-0.76308	58	58	0.000519915	0.0936942	0.204933	HMDB02925
HP_QI3220	HILIC-pos	glycidyl linoleate	Prenol lipids	Diterpenoids	Fiber Type	TDF Complementary Foods (g/MJ)	1.64945	58	58	0.00209346	0.156087	0.50746
CN_QI44207	C18-neg	heptanoate	Fatty Acyls	Fatty acids and conjugates	Fiber Type	TDF Complementary Foods (g/MJ)	0.413759	58	58	0.00820705	0.247385	0.150163	HMDB00666
HP_QI9734	HILIC-pos	Indolin-2-one	Indoles and derivatives	Hydroxyindoles	Fiber Type	TDF Complementary Foods (g/MJ)	1.7277	58	58	0.00037612	0.0735905	0.451884
CP_QI3125	C8-pos	Linoleoyl-EA	Carboxylic acids and derivatives	Amino acids, peptides, and analogues	Fiber Type	TDF Complementary Foods (g/MJ)	2.00923	58	58	0.000111174	0.047155	0.477584	HMDB12252
HP_QI9113	HILIC-pos	Linoleoyl-EA	Organonitrogen compounds	Amines	Fiber Type	TDF Complementary Foods (g/MJ)	2.0991	58	58	8.55252e-06	0.00976128	0.41977	HMDB12252
CP_QI2528	C8-pos	LPC 14:0	Glycerophospholipids	Glycerophosphocholines	Fiber Type	TDF Complementary Foods (g/MJ)	-2.29857	58	58	6.51957e-05	0.0357164	0.525311	HMDB10379
HP_QI48339	HILIC-pos	LPC 16:0	Glycerophospholipids	Glycerophosphocholines	Fiber Type	TDF Complementary Foods (g/MJ)	-1.12585	58	58	0.00700873	0.239235	0.398112	HMDB10382
CP_QI3115	C8-pos	LPC 16:0	Glycerophospholipids	Glycerophosphocholines	Fiber Type	TDF Complementary Foods (g/MJ)	-1.18772	58	58	0.00408492	0.201042	0.391285	HMDB10382
HP_QI48634	HILIC-pos	LPC 16:1	Glycerophospholipids	Glycerophosphocholines	Fiber Type	TDF Complementary Foods (g/MJ)	-2.35752	58	58	0.00715404	0.239235	0.831964	HMDB10383
HP_QI47575	HILIC-pos	LPC 18:0	Glycerophospholipids	Glycerophosphocholines	Fiber Type	TDF Complementary Foods (g/MJ)	-1.05389	58	58	0.00495964	0.216329	0.355589	HMDB10384
CP_QI14386	C8-pos	LPC 18:0	Glycerophospholipids	Glycerophosphocholines	Fiber Type	TDF Complementary Foods (g/MJ)	-1.04974	58	58	0.00764922	0.242546	0.37569	HMDB10384
HP_QI47938	HILIC-pos	LPE 20:0	Glycerophospholipids	Glycerophosphoethanolamines	Fiber Type	TDF Complementary Foods (g/MJ)	-1.23429	58	58	0.0030325	0.190031	0.394482	HMDB11511
CN_QI14039	C18-neg	masilinate	Prenol lipids	Triterpenoids	Fiber Type	TDF Complementary Foods (g/MJ)	3.38732	58	58	0.000194597	0.0495866	0.840042	HMDB02392
CP_QI14906	C8-pos	MG 18:2	Fatty Acyls	Lineolic acids and derivatives	Fiber Type	TDF Complementary Foods (g/MJ)	1.47407	58	58	0.00419232	0.202176	0.487337
HP_QI18208	HILIC-pos	N-acetyl-5-Aminosalicylic acid	Coumarins and derivatives	Hydroxycoumarins	Fiber Type	TDF Complementary Foods (g/MJ)	1.62397	58	58	0.000605808	0.101185	0.43939
CN_QI18320	C18-neg	oleanate	Prenol lipids	Triterpenoids	Fiber Type	TDF Complementary Foods (g/MJ)	4.04387	58	58	0.00146779	0.134019	1.19955	HMDB02364
HP_QI9118	HILIC-pos	Oleoyl-EA	Organonitrogen compounds	Amines	Fiber Type	TDF Complementary Foods (g/MJ)	1.26827	58	58	0.000339187	0.0703864	0.328496
CP_QI13743	C8-pos	Oleoyl-EA	Organonitrogen compounds	Amines	Fiber Type	TDF Complementary Foods (g/MJ)	-1.5953	58	58	0.000456099	0.0844154	0.424493	HMDB02088
HP_QI40427	HILIC-pos	PC 30:0	Glycerophospholipids	Glycerophosphocholines	Fiber Type	TDF Complementary Foods (g/MJ)	-1.39377	58	58	0.00134615	0.131692	0.404128	HMDB07869
CP_QI12306	C8-pos	PC 30:0	Glycerophospholipids	Glycerophosphocholines	Fiber Type	TDF Complementary Foods (g/MJ)	-1.46847	58	58	0.000330476	0.0703864	0.378066	HMDB07869
CP_QI11943	C8-pos	PC 32:0	Glycerophospholipids	Glycerophosphocholines	Fiber Type	TDF Complementary Foods (g/MJ)	-1.14885	58	58	0.00182627	0.148885	0.347419	HMDB07871
CP_QI6212	C8-pos	PC 34:3	Glycerophospholipids	Glycerophosphocholines	Fiber Type	TDF Complementary Foods (g/MJ)	-1.16105	58	58	0.00245979	0.168446	0.360908	HMDB08006
CP_QI6445	C8-pos	PC P-34:2 or PC O-34:3	Glycerophospholipids	Glycerophosphocholines	Fiber Type	TDF Complementary Foods (g/MJ)	-1.63928	58	58	0.00245455	0.168446	0.513084	HMDB11211
CP_QI12111	C8-pos	PC P-36:4 or PC O-36:5	Glycerophospholipids	Glycerophosphocholines	Fiber Type	TDF Complementary Foods (g/MJ)	-1.01524	58	58	0.00717433	0.239235	0.361423
CP_QI11873	C8-pos	PC P-38:5 or PC O-38:6	Glycerophospholipids	Glycerophosphocholines	Fiber Type	TDF Complementary Foods (g/MJ)	2.85484	58	58	0.00164458	0.142558	0.856445	HMDB11319
CP_QI6032	C8-pos	PE 34:0	Glycerophospholipids	Glycerophosphocholines	Fiber Type	TDF Complementary Foods (g/MJ)	-1.73244	58	58	0.00029666	0.0658238	0.442162	HMDB08925
CP_QI11789	C8-pos	PE 36:0	Glycerophospholipids	Glycerophosphocholines	Fiber Type	TDF Complementary Foods (g/MJ)	-1.63829	58	58	0.00066274	0.103967	0.447392	HMDB08991
CN_QI35072	C18-neg	salicylate			Fiber Type	TDF Complementary Foods (g/MJ)	0.849104	58	58	1.82696e-06	0.00312775	0.151108	HMDB01895
CP_QI12455	C8-pos	Sitosterol	Steroids and steroid derivatives	Stigmastanes and derivatives	Fiber Type	TDF Complementary Foods (g/MJ)	3.59626	58	58	0.000186385	0.0495866	0.889593	HMDB00852
CP_QI2357	C8-pos	Sphingosine	Organonitrogen compounds	Amines	Fiber Type	TDF Complementary Foods (g/MJ)	-0.769222	58	58	0.00265889	0.176778	0.233563	HMDB00252
HN_QI38	HILIC-neg	succinate	Carboxylic acids and derivatives	Dicarboxylic acids and derivatives	Fiber Type	TDF Complementary Foods (g/MJ)	-1.08697	58	58	0.00127114	0.129642	0.317836	HMDB00254
HN_TF97	HILIC-neg	tetrahydro-1-methyl-beta-carboline-3-carboxylate	Harmala alkaloids	NA	Fiber Type	TDF Complementary Foods (g/MJ)	1.37878	58	58	1.39237e-05	0.0136214	0.285588	HMDB37942
CP_QI10286	C8-pos	TG 45:2	Glycerolipids	Triradylglycerols	Fiber Type	TDF Complementary Foods (g/MJ)	1.09124	58	58	0.00523519	0.2213	0.351267	HMDB43170
CP_QI9912	C8-pos	TG 50:2	Glycerolipids	Triradylglycerols	Fiber Type	TDF Complementary Foods (g/MJ)	1.04004	58	58	0.00570159	0.228107	0.359686	HMDB05377
CP_QI10136	C8-pos	TG 50:4	Glycerolipids	Triradylglycerols	Fiber Type	TDF Complementary Foods (g/MJ)	2.27018	58	58	0.0045709	0.207295	0.760251	HMDB05435
CP_QI8408	C8-pos	TG 52:2	Glycerolipids	Triradylglycerols	Fiber Type	TDF Complementary Foods (g/MJ)	1.05612	58	58	0.0051453	0.218851	0.360542	HMDB05369
CP_QI8297	C8-pos	TG 52:3	Glycerolipids	Triradylglycerols	Fiber Type	TDF Complementary Foods (g/MJ)	1.35448	58	58	0.00100702	0.123246	0.387202	HMDB05384
CP_QI9986	C8-pos	TG 52:4	Glycerolipids	Triradylglycerols	Fiber Type	TDF Complementary Foods (g/MJ)	1.08136	58	58	0.00145181	0.134019	0.319234	HMDB05363
CP_QI8055	C8-pos	TG 52:5	Glycerolipids	Triradylglycerols	Fiber Type	TDF Complementary Foods (g/MJ)	1.90784	58	58	0.00705079	0.239235	0.678319	HMDB05380
CP_QI8484	C8-pos	TG 54:3	Glycerolipids	Triradylglycerols	Fiber Type	TDF Complementary Foods (g/MJ)	1.20673	58	58	0.00112594	0.124361	0.348691	HMDB05405
CP_QI9808	C8-pos	TG 54:4	Glycerolipids	Triradylglycerols	Fiber Type	TDF Complementary Foods (g/MJ)	1.60365	58	58	0.000192883	0.0495866	0.397498	HMDB05370
CP_QI8220	C8-pos	TG 54:5	Glycerolipids	Triradylglycerols	Fiber Type	TDF Complementary Foods (g/MJ)	1.72279	58	58	0.000129296	0.047155	0.413999	HMDB05385
CP_QI8103	C8-pos	TG 54:6	Glycerolipids	Triradylglycerols	Fiber Type	TDF Complementary Foods (g/MJ)	1.93655	58	58	4.51644e-05	0.0343651	0.430065	HMDB05391
CP_QI7984	C8-pos	TG 54:7	Glycerolipids	Triradylglycerols	Fiber Type	TDF Complementary Foods (g/MJ)	1.89899	58	58	0.00171726	0.145105	0.563827	HMDB05447
CP_TF02	C8-pos	TG 56:3	Glycerolipids	Triradylglycerols	Fiber Type	TDF Complementary Foods (g/MJ)	1.05646	58	58	0.0023435	0.165446	0.328895	HMDB05410
HP_QI33853	HILIC-pos	Tridecylamine	Unsaturated hydrocarbons	Unsaturated aliphatic hydrocarbons	Fiber Type	TDF Complementary Foods (g/MJ)	0.731158	58	58	0.00323607	0.190031	0.233348
CN_QI49741	C18-neg	12.13-diHOME	Fatty Acyls	Fatty acids and conjugates	Fiber Type	TDF Complementary Foods (g)	0.646264	58	58	0.00121564	0.138745	0.187897	HMDB04705
CN_QI13676	C18-neg	13-HODE	Fatty Acyls	Lineolic acids and derivatives	Fiber Type	TDF Complementary Foods (g)	1.00124	58	58	0.00457951	0.221611	0.336471	HMDB04667
HN_TF3	HILIC-neg	2-aminobutyrate	Carboxylic acids and derivatives	Amino acids, peptides, and analogues	Fiber Type	TDF Complementary Foods (g)	-1.07602	58	58	0.00204329	0.16246	0.330304	HMDB00650
HP_QI45561	HILIC-pos	3-Guanidinopropanoic acid	Carboxylic acids and derivatives	Amino acids, peptides, and analogues	Fiber Type	TDF Complementary Foods (g)	1.80548	58	58	0.00142671	0.14876	0.533349	HMDB13222
HP_QI9007	HILIC-pos	4-Aminophenol	Phenols		Fiber Type	TDF Complementary Foods (g)	3.15307	58	58	1.45375e-07	0.000497763	0.514023
HP_QI26195	HILIC-pos	4-Pyridoxic acid	Pyridines and derivatives	Pyridinecarboxylic acids and derivatives	Fiber Type	TDF Complementary Foods (g)	0.971628	58	58	0.0016539	0.154503	0.288442	HMDB00017
CP_QI12649	C8-pos	5beta-Cholestan-3-one (5b-coprostanone)	Steroids and steroid derivatives	Cholestane steroids	Fiber Type	TDF Complementary Foods (g)	-0.709271	58	58	0.0061342	0.244227	0.247608
HP_QI8756	HILIC-pos	5-Hydroxyindoleacetic acid	Indoles and derivatives	Indolyl carboxylic acids and derivatives	Fiber Type	TDF Complementary Foods (g)	3.4964	58	58	9.5375e-09	6.53128e-05	0.506261
CP_QI13099	C8-pos	7-Dehydro-desmosterol	Steroids and steroid derivatives	Cholestane steroids	Fiber Type	TDF Complementary Foods (g)	-0.48398	58	58	0.00134198	0.147449	0.139433	HMDB03896
HP_QI33299	HILIC-pos	7-Methylguanine	Allyl sulfur compounds	NA	Fiber Type	TDF Complementary Foods (g)	-0.589468	58	58	0.0029976	0.194553	0.185462	HMDB00897
CN_QI11352	C18-neg	9.10-diHOME	Fatty Acyls	Fatty acids and conjugates	Fiber Type	TDF Complementary Foods (g)	0.802054	58	58	0.00502282	0.221988	0.271771	HMDB04704
HP_QI48503	HILIC-pos	Alanine	Carboxylic acids and derivatives	Amino acids, peptides, and analogues	Fiber Type	TDF Complementary Foods (g)	-0.702538	58	58	0.000452553	0.0858354	0.182859	HMDB00161
HP_QI42638	HILIC-pos	Ala-Phe	Diazines	Pyrimidines and pyrimidine derivatives	Fiber Type	TDF Complementary Foods (g)	2.02998	58	58	0.000463772	0.0858354	0.531108
HN_TF26	HILIC-neg	anhydroDglucose	Fatty Acyls	Fatty acids and conjugates	Fiber Type	TDF Complementary Foods (g)	1.05638	58	58	7.15774e-05	0.0322636	0.242026	HMDB00640
CN_QI19794	C18-neg	arachidonate	Fatty Acyls	Fatty acids and conjugates	Fiber Type	TDF Complementary Foods (g)	-0.590897	58	58	0.00175833	0.158435	0.176336	HMDB01043
HP_QI39318	HILIC-pos	CAR 18:0	Fatty Acyls	Fatty acid esters	Fiber Type	TDF Complementary Foods (g)	-0.621534	58	58	0.00139681	0.14876	0.179793	HMDB00848
HP_QI42356	HILIC-pos	CAR 18:1;OH	Fatty Acyls	Fatty acid esters	Fiber Type	TDF Complementary Foods (g)	-0.538675	58	58	0.00598852	0.24323	0.183312	HMDB13339
HP_QI7127	HILIC-pos	Cer 18:1;O2/15:0	Sphingolipids	Ceramides	Fiber Type	TDF Complementary Foods (g)	-0.992663	58	58	0.00303392	0.194553	0.317512
HP_QI6999	HILIC-pos	Cer 18:1;O2/17:0	Sphingolipids	Ceramides	Fiber Type	TDF Complementary Foods (g)	-1.21868	58	58	7.8242e-05	0.0322636	0.281775
CP_QI6369	C8-pos	Cer 18:1;O2/18:0	Sphingolipids	Ceramides	Fiber Type	TDF Complementary Foods (g)	-0.668851	58	58	0.00511217	0.221988	0.224193
HP_QI6662	HILIC-pos	Cer 18:1;O2/19:0	Sphingolipids	Ceramides	Fiber Type	TDF Complementary Foods (g)	-2.72751	58	58	3.91515e-07	0.000670274	0.457573
CP_QI11380	C8-pos	Cer 18:1;O2/20:0	Sphingolipids	Ceramides	Fiber Type	TDF Complementary Foods (g)	-0.785639	58	58	0.00116795	0.137899	0.220349
HP_QI4875	HILIC-pos	Cholestenone	Steroids and steroid derivatives	Cholestane steroids	Fiber Type	TDF Complementary Foods (g)	-0.920698	58	58	0.00371276	0.20277	0.301216
CP_QI5296	C8-pos	Cholesterol	Steroids and steroid derivatives	Cholestane steroids	Fiber Type	TDF Complementary Foods (g)	-0.964835	58	58	0.000398542	0.080271	0.253645	HMDB00067
HP_QI5855	HILIC-pos	Daidzein	Carboxylic acids and derivatives	Amino acids, peptides, and analogues	Fiber Type	TDF Complementary Foods (g)	0.467072	58	58	0.00199092	0.16246	0.142982
CP_QI11651	C8-pos	DG 34:2	Glycerolipids	Diradylglycerols	Fiber Type	TDF Complementary Foods (g)	1.22714	58	58	0.00349909	0.20277	0.398286	HMDB07103
CP_QI11268	C8-pos	DG 36:2	Glycerolipids	Diradylglycerols	Fiber Type	TDF Complementary Foods (g)	1.25118	58	58	0.00213043	0.16246	0.384555	HMDB07218
CP_QI6633	C8-pos	DG 36:3	Glycerolipids	Diradylglycerols	Fiber Type	TDF Complementary Foods (g)	1.65995	58	58	0.000550217	0.0956386	0.446171	HMDB07219
CP_QI6374	C8-pos	DG 36:4	Glycerolipids	Diradylglycerols	Fiber Type	TDF Complementary Foods (g)	1.85309	58	58	0.000252448	0.0576255	0.465889	HMDB07248
CN_QI21258	C18-neg	eicosatrienoate	Fatty Acyls	Fatty acids and conjugates	Fiber Type	TDF Complementary Foods (g)	-0.638719	58	58	0.00379154	0.202848	0.209757	HMDB02925
HP_QI3220	HILIC-pos	glycidyl linoleate	Prenol lipids	Diterpenoids	Fiber Type	TDF Complementary Foods (g)	1.64571	58	58	0.0018202	0.161879	0.498741
HP_QI9734	HILIC-pos	Indolin-2-one	Indoles and derivatives	Hydroxyindoles	Fiber Type	TDF Complementary Foods (g)	1.87354	58	58	7.18916e-05	0.0322636	0.431182
CP_QI3125	C8-pos	Linoleoyl-EA	Carboxylic acids and derivatives	Amino acids, peptides, and analogues	Fiber Type	TDF Complementary Foods (g)	2.11336	58	58	3.10896e-05	0.0212901	0.459978	HMDB12252
HP_QI9113	HILIC-pos	Linoleoyl-EA	Organonitrogen compounds	Amines	Fiber Type	TDF Complementary Foods (g)	2.19291	58	58	1.77876e-06	0.00174013	0.401289	HMDB12252
CP_QI2528	C8-pos	LPC 14:0	Glycerophospholipids	Glycerophosphocholines	Fiber Type	TDF Complementary Foods (g)	-2.07824	58	58	0.000312768	0.0690914	0.534903	HMDB10379
HN_QI26	HILIC-neg	malonate	Carboxylic acids and derivatives	Dicarboxylic acids and derivatives	Fiber Type	TDF Complementary Foods (g)	0.681109	58	58	0.00478789	0.221688	0.22835	HMDB00691
CN_QI14039	C18-neg	masilinate	Prenol lipids	Triterpenoids	Fiber Type	TDF Complementary Foods (g)	3.30959	58	58	0.000230376	0.0544004	0.831717	HMDB02392
CP_QI14906	C8-pos	MG 18:2	Fatty Acyls	Lineolic acids and derivatives	Fiber Type	TDF Complementary Foods (g)	1.49221	58	58	0.00324039	0.199912	0.478342
HP_QI18208	HILIC-pos	N-acetyl-5-Aminosalicylic acid	Coumarins and derivatives	Hydroxycoumarins	Fiber Type	TDF Complementary Foods (g)	1.57774	58	58	0.000747105	0.111221	0.435019
CN_QI18320	C18-neg	oleanate	Prenol lipids	Triterpenoids	Fiber Type	TDF Complementary Foods (g)	3.78152	58	58	0.00274115	0.191545	1.19852	HMDB02364
HP_QI9118	HILIC-pos	Oleoyl-EA	Organonitrogen compounds	Amines	Fiber Type	TDF Complementary Foods (g)	1.32171	58	58	0.000138807	0.0396064	0.318911
CP_QI13743	C8-pos	Oleoyl-EA	Organonitrogen compounds	Amines	Fiber Type	TDF Complementary Foods (g)	-1.40117	58	58	0.00210303	0.16246	0.431306	HMDB02088
HP_QI40427	HILIC-pos	PC 30:0	Glycerophospholipids	Glycerophosphocholines	Fiber Type	TDF Complementary Foods (g)	-1.22083	58	58	0.00508209	0.221988	0.412704	HMDB07869
CP_QI12306	C8-pos	PC 30:0	Glycerophospholipids	Glycerophosphocholines	Fiber Type	TDF Complementary Foods (g)	-1.29767	58	58	0.00154713	0.1523	0.385794	HMDB07869
CP_QI11943	C8-pos	PC 32:0	Glycerophospholipids	Glycerophosphocholines	Fiber Type	TDF Complementary Foods (g)	-1.03732	58	58	0.00473398	0.221688	0.349823	HMDB07871
CP_QI11873	C8-pos	PC P-38:5 or PC O-38:6	Glycerophospholipids	Glycerophosphocholines	Fiber Type	TDF Complementary Foods (g)	2.94408	58	58	0.000952226	0.130417	0.836943	HMDB11319
CP_QI6032	C8-pos	PE 34:0	Glycerophospholipids	Glycerophosphocholines	Fiber Type	TDF Complementary Foods (g)	-1.44845	58	58	0.00269235	0.190074	0.4567	HMDB08925
CP_QI11789	C8-pos	PE 36:0	Glycerophospholipids	Glycerophosphocholines	Fiber Type	TDF Complementary Foods (g)	-1.44119	58	58	0.0027782	0.192173	0.45575	HMDB08991
CN_QI35072	C18-neg	salicylate			Fiber Type	TDF Complementary Foods (g)	0.885985	58	58	3.16613e-07	0.000670274	0.143425	HMDB01895
CP_QI12455	C8-pos	Sitosterol	Steroids and steroid derivatives	Stigmastanes and derivatives	Fiber Type	TDF Complementary Foods (g)	3.64943	58	58	0.000114431	0.039181	0.870111	HMDB00852
CP_QI2357	C8-pos	Sphingosine	Organonitrogen compounds	Amines	Fiber Type	TDF Complementary Foods (g)	-0.769834	58	58	0.00218258	0.16246	0.228154	HMDB00252
HN_QI38	HILIC-neg	succinate	Carboxylic acids and derivatives	Dicarboxylic acids and derivatives	Fiber Type	TDF Complementary Foods (g)	-1.06079	58	58	0.0014692	0.150165	0.314697	HMDB00254
HN_TF97	HILIC-neg	tetrahydro-1-methyl-beta-carboline-3-carboxylate	Harmala alkaloids	NA	Fiber Type	TDF Complementary Foods (g)	1.52252	58	58	5.60709e-07	0.000767947	0.264644	HMDB37942
CP_QI9912	C8-pos	TG 50:2	Glycerolipids	Triradylglycerols	Fiber Type	TDF Complementary Foods (g)	1.05727	58	58	0.00432741	0.216307	0.353334	HMDB05377
CP_QI8408	C8-pos	TG 52:2	Glycerolipids	Triradylglycerols	Fiber Type	TDF Complementary Foods (g)	1.07909	58	58	0.0036852	0.20277	0.353787	HMDB05369
CP_QI8297	C8-pos	TG 52:3	Glycerolipids	Triradylglycerols	Fiber Type	TDF Complementary Foods (g)	1.38979	58	58	0.000594817	0.0993489	0.378493	HMDB05384
CP_QI9986	C8-pos	TG 52:4	Glycerolipids	Triradylglycerols	Fiber Type	TDF Complementary Foods (g)	1.09926	58	58	0.00102718	0.132731	0.314052	HMDB05363
CP_QI8055	C8-pos	TG 52:5	Glycerolipids	Triradylglycerols	Fiber Type	TDF Complementary Foods (g)	2.00446	58	58	0.00395006	0.208077	0.662588	HMDB05380
CP_QI8484	C8-pos	TG 54:3	Glycerolipids	Triradylglycerols	Fiber Type	TDF Complementary Foods (g)	1.25435	58	58	0.000558637	0.0956386	0.339714	HMDB05405
CP_QI9808	C8-pos	TG 54:4	Glycerolipids	Triradylglycerols	Fiber Type	TDF Complementary Foods (g)	1.646	58	58	9.59751e-05	0.0365132	0.38725	HMDB05370
CP_QI8220	C8-pos	TG 54:5	Glycerolipids	Triradylglycerols	Fiber Type	TDF Complementary Foods (g)	1.78036	58	58	5.38982e-05	0.0322636	0.402057	HMDB05385
CP_QI8103	C8-pos	TG 54:6	Glycerolipids	Triradylglycerols	Fiber Type	TDF Complementary Foods (g)	1.99431	58	58	1.81834e-05	0.0138355	0.417952	HMDB05391
CP_QI7984	C8-pos	TG 54:7	Glycerolipids	Triradylglycerols	Fiber Type	TDF Complementary Foods (g)	1.84767	58	58	0.00216236	0.16246	0.564886	HMDB05447
CP_QI9451	C8-pos	TG 56:2	Glycerolipids	Triradylglycerols	Fiber Type	TDF Complementary Foods (g)	0.757965	58	58	0.00585131	0.239939	0.262116	HMDB05404
CP_TF02	C8-pos	TG 56:3	Glycerolipids	Triradylglycerols	Fiber Type	TDF Complementary Foods (g)	1.13201	58	58	0.0008611	0.120343	0.318665	HMDB05410
HP_QI33853	HILIC-pos	Tridecylamine	Unsaturated hydrocarbons	Unsaturated aliphatic hydrocarbons	Fiber Type	TDF Complementary Foods (g)	0.694273	58	58	0.00506714	0.221988	0.234436
CN_QI14405	C18-neg	10-HDoHE/14-HDoHE	Steroids and steroid derivatives	Pregnane steroids	Fiber Type	SDFS total inc. HMO (g/MJ)	1.29156	58	58	0.000284823	0.0454402	0.319596	HMDB60037
CN_QI24443	C18-neg	10-nonadecenoate	Fatty Acyls	Fatty acids and conjugates	Fiber Type	SDFS total inc. HMO (g/MJ)	0.620543	58	58	0.00229252	0.116467	0.186465	HMDB13622
CN_QI14592	C18-neg	11-HDoHE	Steroids and steroid derivatives	Pregnane steroids	Fiber Type	SDFS total inc. HMO (g/MJ)	1.37253	58	58	0.00145827	0.0974448	0.398177	HMDB60040
CN_QI14381	C18-neg	11-HETE	Fatty Acyls	Fatty acids and conjugates	Fiber Type	SDFS total inc. HMO (g/MJ)	1.18223	58	58	0.00378868	0.147414	0.381703	HMDB04682
CN_QI13223	C18-neg	12-HEPE/8-HEPE	Fatty Acyls	Fatty acids and conjugates	Fiber Type	SDFS total inc. HMO (g/MJ)	1.45108	58	58	0.00722553	0.198717	0.510891	HMDB10202
CN_QI14646	C18-neg	12-HETE/8-HETE	Fatty Acyls	Fatty acids and conjugates	Fiber Type	SDFS total inc. HMO (g/MJ)	1.13272	58	58	0.00156526	0.0974448	0.327014	HMDB06111
CN_QI14003	C18-neg	15-HETE	Fatty Acyls	Fatty acids and conjugates	Fiber Type	SDFS total inc. HMO (g/MJ)	1.32283	58	58	0.00153453	0.0974448	0.388785	HMDB03876
CN_QI14078	C18-neg	16-HDoHE/17-HDoHE	Steroids and steroid derivatives	Pregnane steroids	Fiber Type	SDFS total inc. HMO (g/MJ)	1.82446	58	58	2.25025e-05	0.0131613	0.376427	HMDB60047
CN_QI26364	C18-neg	17-Methylstearate	Fatty Acyls	Fatty acids and conjugates	Fiber Type	SDFS total inc. HMO (g/MJ)	0.777372	58	58	4.66708e-05	0.0171117	0.168596	HMDB61710
CP_QI15257	C8-pos	18beta-Glycyrrhetinic acid	Prenol lipids	Triterpenoids	Fiber Type	SDFS total inc. HMO (g/MJ)	-1.00116	58	58	0.00465631	0.161129	0.33179
CN_QI13724	C18-neg	20-HDoHE	Steroids and steroid derivatives	Pregnane steroids	Fiber Type	SDFS total inc. HMO (g/MJ)	0.875082	58	58	0.0086246	0.207962	0.314254	HMDB60048
HP_QI45561	HILIC-pos	3-Guanidinopropanoic acid	Carboxylic acids and derivatives	Amino acids, peptides, and analogues	Fiber Type	SDFS total inc. HMO (g/MJ)	-1.35056	58	58	0.00357092	0.143066	0.428493	HMDB13222
HP_QI5399	HILIC-pos	4-Hydroxy-3-methylacetophenone	Phenylpropanoic acids	NA	Fiber Type	SDFS total inc. HMO (g/MJ)	-0.45559	58	58	0.000731397	0.071603	0.12409
HN_QI2	HILIC-neg	4-pyridoxate	Pyridines and derivatives	Pyridinecarboxylic acids and derivatives	Fiber Type	SDFS total inc. HMO (g/MJ)	-0.904202	58	58	0.000285328	0.0454402	0.223697	HMDB00017
HP_QI26195	HILIC-pos	4-Pyridoxic acid	Pyridines and derivatives	Pyridinecarboxylic acids and derivatives	Fiber Type	SDFS total inc. HMO (g/MJ)	-1.16195	58	58	1.46961e-05	0.0104431	0.233588	HMDB00017
CN_QI15215	C18-neg	5-HETE	Fatty Acyls	Fatty acids and conjugates	Fiber Type	SDFS total inc. HMO (g/MJ)	0.850207	58	58	0.00273765	0.126213	0.264137	HMDB11134
HP_QI8756	HILIC-pos	5-Hydroxyindoleacetic acid	Indoles and derivatives	Indolyl carboxylic acids and derivatives	Fiber Type	SDFS total inc. HMO (g/MJ)	-1.56496	58	58	0.00470784	0.161129	0.517317
CP_QI13099	C8-pos	7-Dehydro-desmosterol	Steroids and steroid derivatives	Cholestane steroids	Fiber Type	SDFS total inc. HMO (g/MJ)	0.444482	58	58	0.00154607	0.0974448	0.129883	HMDB03896
CN_QI14923	C18-neg	7-HDoHE/8-HDoHE	Steroids and steroid derivatives	Pregnane steroids	Fiber Type	SDFS total inc. HMO (g/MJ)	1.05923	58	58	0.0124593	0.247709	0.404362	HMDB60050
HP_QI33299	HILIC-pos	7-Methylguanine	Allyl sulfur compounds	NA	Fiber Type	SDFS total inc. HMO (g/MJ)	0.600901	58	58	0.0015144	0.0974448	0.175366	HMDB00897
CN_QI14939	C18-neg	9-HETE	Fatty Acyls	Fatty acids and conjugates	Fiber Type	SDFS total inc. HMO (g/MJ)	1.48079	58	58	1.1738e-05	0.0104431	0.291731	HMDB10222
CN_QI22025	C18-neg	adrenate	Fatty Acyls	Fatty acids and conjugates	Fiber Type	SDFS total inc. HMO (g/MJ)	0.640224	58	58	0.00202652	0.112426	0.196356	HMDB02226
HP_QI48503	HILIC-pos	Alanine	Carboxylic acids and derivatives	Amino acids, peptides, and analogues	Fiber Type	SDFS total inc. HMO (g/MJ)	0.556629	58	58	0.00346276	0.140314	0.178434	HMDB00161
HP_QI42638	HILIC-pos	Ala-Phe	Diazines	Pyrimidines and pyrimidine derivatives	Fiber Type	SDFS total inc. HMO (g/MJ)	-2.03483	58	58	0.000125718	0.0283067	0.475237
HP_TF7	HILIC-pos	Alloisoleucine	Carboxylic acids and derivatives	Amino acids, peptides, and analogues	Fiber Type	SDFS total inc. HMO (g/MJ)	-0.643906	58	58	0.00188015	0.109113	0.191299	HMDB00557
HN_TF26	HILIC-neg	anhydroDglucose	Fatty Acyls	Fatty acids and conjugates	Fiber Type	SDFS total inc. HMO (g/MJ)	-0.616354	58	58	0.00898163	0.213563	0.223006	HMDB00640
CN_QI19794	C18-neg	arachidonate	Fatty Acyls	Fatty acids and conjugates	Fiber Type	SDFS total inc. HMO (g/MJ)	0.565716	58	58	0.000846347	0.0752699	0.155408	HMDB01043
HP_QI10303	HILIC-pos	Arg-Pro	Carboxylic acids and derivatives	Amino acids, peptides, and analogues	Fiber Type	SDFS total inc. HMO (g/MJ)	-0.816915	58	58	0.00112486	0.0917027	0.228689
HP_QI3259	HILIC-pos	C34:1 DAG or TAG fragment	Glycerolipids	Diradylglycerols	Fiber Type	SDFS total inc. HMO (g/MJ)	-2.56713	58	58	0.0020133	0.112426	0.76987	NA
HP_QI41647	HILIC-pos	CAR 12:0	Fatty Acyls	Fatty acid esters	Fiber Type	SDFS total inc. HMO (g/MJ)	1.41554	58	58	0.00477731	0.161129	0.475864	HMDB02250
HP_QI40790	HILIC-pos	CAR 13:0	Fatty Acyls	Fatty acid esters	Fiber Type	SDFS total inc. HMO (g/MJ)	1.41884	58	58	0.00623272	0.183183	0.492673
HP_QI40722	HILIC-pos	CAR 14:0	Fatty Acyls	Fatty acid esters	Fiber Type	SDFS total inc. HMO (g/MJ)	1.05117	58	58	0.000526963	0.0619241	0.282492	HMDB05066
HP_QI40721	HILIC-pos	CAR 14:1	Fatty Acyls	Fatty acid esters	Fiber Type	SDFS total inc. HMO (g/MJ)	1.45686	58	58	0.00127404	0.0948326	0.423828	HMDB02014
HP_QI42902	HILIC-pos	CAR 16:0;OH	Fatty Acyls	Fatty acid esters	Fiber Type	SDFS total inc. HMO (g/MJ)	0.760207	58	58	0.0078676	0.201035	0.273025	HMDB13337
HP_QI39318	HILIC-pos	CAR 18:0	Fatty Acyls	Fatty acid esters	Fiber Type	SDFS total inc. HMO (g/MJ)	0.636481	58	58	0.000147831	0.0297749	0.146004	HMDB00848
HP_QI39478	HILIC-pos	CAR 18:1	Fatty Acyls	Fatty acid esters	Fiber Type	SDFS total inc. HMO (g/MJ)	0.773997	58	58	0.000928297	0.0804681	0.218119	HMDB05065
HP_QI42356	HILIC-pos	CAR 18:1;OH	Fatty Acyls	Fatty acid esters	Fiber Type	SDFS total inc. HMO (g/MJ)	0.553479	58	58	0.00369718	0.144731	0.178724	HMDB13339
HP_QI39777	HILIC-pos	CAR 18:2	Fatty Acyls	Fatty acid esters	Fiber Type	SDFS total inc. HMO (g/MJ)	0.598806	58	58	0.00834133	0.205324	0.217253	HMDB06469
CP_QI8199	C8-pos	CE 20:4	Steroids and steroid derivatives	Steroid esters	Fiber Type	SDFS total inc. HMO (g/MJ)	0.864689	58	58	0.000615542	0.0638672	0.228283	HMDB06726
CP_QI10085	C8-pos	CE 20:5	Steroids and steroid derivatives	Steroid esters	Fiber Type	SDFS total inc. HMO (g/MJ)	1.78489	58	58	1.27619e-05	0.0104431	0.354482	HMDB06731
CP_QI8238	C8-pos	CE 22:5	Steroids and steroid derivatives	Steroid esters	Fiber Type	SDFS total inc. HMO (g/MJ)	1.0909	58	58	0.00510017	0.164136	0.364929	HMDB10375
CP_QI10030	C8-pos	CE 22:6	Steroids and steroid derivatives	Steroid esters	Fiber Type	SDFS total inc. HMO (g/MJ)	1.83163	58	58	2.04211e-06	0.00422816	0.340147	HMDB06733
HP_QI7131	HILIC-pos	Cer 18:1;O2/16:2	Sphingolipids	Ceramides	Fiber Type	SDFS total inc. HMO (g/MJ)	-1.32098	58	58	0.0119375	0.244755	0.505875
HP_QI6824	HILIC-pos	Cer 18:1;O2/18:0	Sphingolipids	Ceramides	Fiber Type	SDFS total inc. HMO (g/MJ)	0.534486	58	58	0.00558938	0.173324	0.180715
CP_QI6369	C8-pos	Cer 18:1;O2/18:0	Sphingolipids	Ceramides	Fiber Type	SDFS total inc. HMO (g/MJ)	0.617661	58	58	0.00476227	0.161129	0.203819
HP_QI6662	HILIC-pos	Cer 18:1;O2/19:0	Sphingolipids	Ceramides	Fiber Type	SDFS total inc. HMO (g/MJ)	2.02377	58	58	2.38763e-05	0.0131613	0.410495
CP_QI11380	C8-pos	Cer 18:1;O2/20:0	Sphingolipids	Ceramides	Fiber Type	SDFS total inc. HMO (g/MJ)	0.656554	58	58	0.00512925	0.164136	0.219768
HP_QI6474	HILIC-pos	Cer 18:1;O2/20:1	Sphingolipids	Ceramides	Fiber Type	SDFS total inc. HMO (g/MJ)	2.00898	58	58	0.00135603	0.0974448	0.577018
HP_QI6472	HILIC-pos	Cer 18:1;O2/20:2	Sphingolipids	Ceramides	Fiber Type	SDFS total inc. HMO (g/MJ)	1.37117	58	58	0.00435527	0.156973	0.458593
HP_TF12	HILIC-pos	C-Glycosyltryptophan	Benzene and substituted derivatives	Halobenzenes	Fiber Type	SDFS total inc. HMO (g/MJ)	1.36699	58	58	0.00730522	0.19896	0.482002	NA
CP_QI5296	C8-pos	Cholesterol	Steroids and steroid derivatives	Cholestane steroids	Fiber Type	SDFS total inc. HMO (g/MJ)	0.714833	58	58	0.000914609	0.0802979	0.202492	HMDB00067
HP_QI51857	HILIC-pos	Choline	Organooxygen compounds	Carbonyl compounds	Fiber Type	SDFS total inc. HMO (g/MJ)	0.522503	58	58	0.000797443	0.0728118	0.143118	HMDB00097
HP_QI8423	HILIC-pos	Cortisol	Steroids and steroid derivatives	Hydroxysteroids	Fiber Type	SDFS total inc. HMO (g/MJ)	-1.82219	58	58	0.000216723	0.0412255	0.442699
HP_QI38930	HILIC-pos	Creatinine	Carboxylic acids and derivatives	Amino acids, peptides, and analogues	Fiber Type	SDFS total inc. HMO (g/MJ)	1.35616	58	58	0.00357247	0.143066	0.438322	HMDB00562
CP_QI5239	C8-pos	delta-tocopherol	Antioxidants	Vitamin isoforms	Fiber Type	SDFS total inc. HMO (g/MJ)	-0.841174	58	58	0.000791939	0.0728118	0.232605
CN_QI19148	C18-neg	docosahexaenoate	Fatty Acyls	Fatty acids and conjugates	Fiber Type	SDFS total inc. HMO (g/MJ)	0.700163	58	58	0.00130269	0.0959228	0.200309	HMDB02183
CN_QI44568	C18-neg	dodecanedioate	Fatty Acyls	Fatty acids and conjugates	Fiber Type	SDFS total inc. HMO (g/MJ)	-0.209884	58	58	0.0111112	0.235246	0.0784009	HMDB00623
HP_QI45934	HILIC-pos	DOPA	Carboxylic acids and derivatives	Amino acids, peptides, and analogues	Fiber Type	SDFS total inc. HMO (g/MJ)	-1.35119	58	58	0.0120836	0.245545	0.518385
CN_QI23340	C18-neg	eicosadienoate	Fatty Acyls	Fatty acids and conjugates	Fiber Type	SDFS total inc. HMO (g/MJ)	0.605735	58	58	0.000274732	0.0454402	0.15451	HMDB05060
CN_QI17039	C18-neg	eicosanedioate	Fatty Acyls	Fatty acids and conjugates	Fiber Type	SDFS total inc. HMO (g/MJ)	-0.611306	58	58	0.010293	0.225196	0.226778	NA
CN_QI17794	C18-neg	eicosapentaenoate	Fatty Acyls	Fatty acids and conjugates	Fiber Type	SDFS total inc. HMO (g/MJ)	0.794102	58	58	0.00231477	0.116467	0.24202	HMDB01999
CN_QI21258	C18-neg	eicosatrienoate	Fatty Acyls	Fatty acids and conjugates	Fiber Type	SDFS total inc. HMO (g/MJ)	0.577437	58	58	0.00122785	0.0935724	0.16342	HMDB02925
HP_QI3220	HILIC-pos	glycidyl linoleate	Prenol lipids	Diterpenoids	Fiber Type	SDFS total inc. HMO (g/MJ)	-1.07566	58	58	0.0125709	0.247709	0.408893
HP_QI5268	HILIC-pos	Glycitein	Isoflavonoids	O-methylated isoflavonoids	Fiber Type	SDFS total inc. HMO (g/MJ)	-1.11626	58	58	0.000316753	0.0482027	0.288059
HP_TF17	HILIC-pos	Homoarginine	Carboxylic acids and derivatives	Amino acids, peptides, and analogues	Fiber Type	SDFS total inc. HMO (g/MJ)	-1.59576	58	58	0.0120321	0.245226	0.605977	HMDB00670
HN_TF66	HILIC-neg	inositol	Organooxygen compounds	Carbohydrates and carbohydrate conjugates	Fiber Type	SDFS total inc. HMO (g/MJ)	1.18859	58	58	0.00211871	0.112472	0.360014	HMDB00211
HN_QI23	HILIC-neg	lactate	Hydroxy acids and derivatives	Alpha hydroxy acids and derivatives	Fiber Type	SDFS total inc. HMO (g/MJ)	0.740162	58	58	0.00976199	0.221245	0.271361	HMDB00190
CP_QI2528	C8-pos	LPC 14:0	Glycerophospholipids	Glycerophosphocholines	Fiber Type	SDFS total inc. HMO (g/MJ)	1.41146	58	58	0.0034572	0.140314	0.447851	HMDB10379
HP_QI49329	HILIC-pos	LPC 14:0	Carboxylic acids and derivatives	Amino acids, peptides, and analogues	Fiber Type	SDFS total inc. HMO (g/MJ)	2.09152	58	58	0.000601479	0.0638672	0.549825	HMDB10379
HP_QI48339	HILIC-pos	LPC 16:0	Glycerophospholipids	Glycerophosphocholines	Fiber Type	SDFS total inc. HMO (g/MJ)	1.37533	58	58	3.98153e-05	0.0171117	0.28587	HMDB10382
CP_QI3115	C8-pos	LPC 16:0	Glycerophospholipids	Glycerophosphocholines	Fiber Type	SDFS total inc. HMO (g/MJ)	1.23918	58	58	0.000331047	0.0482343	0.307583	HMDB10382
HP_QI48634	HILIC-pos	LPC 16:1	Glycerophospholipids	Glycerophosphocholines	Fiber Type	SDFS total inc. HMO (g/MJ)	2.80878	58	58	0.00013083	0.0283067	0.646112	HMDB10383
HP_QI47575	HILIC-pos	LPC 18:0	Glycerophospholipids	Glycerophosphocholines	Fiber Type	SDFS total inc. HMO (g/MJ)	1.20755	58	58	7.34384e-05	0.0239479	0.263075	HMDB10384
CP_QI14386	C8-pos	LPC 18:0	Glycerophospholipids	Glycerophosphocholines	Fiber Type	SDFS total inc. HMO (g/MJ)	1.20524	58	58	0.000111895	0.0267802	0.273036	HMDB10384
HP_QI47939	HILIC-pos	LPC 18:1	Glycerophospholipids	Glycerophosphocholines	Fiber Type	SDFS total inc. HMO (g/MJ)	1.03137	58	58	0.00330268	0.137907	0.33386	HMDB02815
CP_QI14834	C8-pos	LPC 18:1	Glycerophospholipids	Glycerophosphocholines	Fiber Type	SDFS total inc. HMO (g/MJ)	1.11338	58	58	0.00785198	0.201035	0.393683	HMDB02815
HP_QI48420	HILIC-pos	LPC 18:3	Glycerophospholipids	Glycerophosphocholines	Fiber Type	SDFS total inc. HMO (g/MJ)	1.38608	58	58	4.65538e-05	0.0171117	0.291576	HMDB10387
HP_TF10	HILIC-pos	LPC 20:3	Glycerophospholipids	Glycerophosphocholines	Fiber Type	SDFS total inc. HMO (g/MJ)	1.18188	58	58	0.00443407	0.158148	0.38737	HMDB10393
HP_QI47941	HILIC-pos	LPC 20:4	Glycerophospholipids	Glycerophosphocholines	Fiber Type	SDFS total inc. HMO (g/MJ)	1.36102	58	58	0.00573437	0.173757	0.471036	HMDB10395
HP_QI49154	HILIC-pos	LPC O-16:0	Glycerophospholipids	Glycerophosphocholines	Fiber Type	SDFS total inc. HMO (g/MJ)	0.892772	58	58	0.00257319	0.124093	0.280978
CP_QI13919	C8-pos	LPC O-18:0	Glycerophospholipids	Glycerophosphocholines	Fiber Type	SDFS total inc. HMO (g/MJ)	1.00916	58	58	0.00142461	0.0974448	0.298454
HP_QI48635	HILIC-pos	LPC P-18:0 or LPC O-18:1_A	Glycerophospholipids	Glycerophosphocholines	Fiber Type	SDFS total inc. HMO (g/MJ)	2.01591	58	58	0.000832486	0.0750114	0.566045	HMDB13122
CP_QI3785	C8-pos	LPE 18:0	Glycerophospholipids	Glycerophosphoethanolamines	Fiber Type	SDFS total inc. HMO (g/MJ)	1.0193	58	58	0.00484703	0.161129	0.345401	HMDB11130
HP_QI37077	HILIC-pos	LPE 18:0-A	Glycerophospholipids	Glycerophosphoethanolamines	Fiber Type	SDFS total inc. HMO (g/MJ)	0.744418	58	58	0.00255252	0.123969	0.234079	HMDB11130
HP_QI48757	HILIC-pos	LPE 18:0-B	Glycerophospholipids	Glycerophosphoethanolamines	Fiber Type	SDFS total inc. HMO (g/MJ)	1.98138	58	58	0.00156129	0.0974448	0.57921	HMDB11130
HP_QI47938	HILIC-pos	LPE 20:0	Glycerophospholipids	Glycerophosphoethanolamines	Fiber Type	SDFS total inc. HMO (g/MJ)	1.41919	58	58	3.42519e-06	0.00469114	0.271035	HMDB11511
HP_QI56824	HILIC-pos	Lysine	Carboxylic acids and derivatives	Amino acids, peptides, and analogues	Fiber Type	SDFS total inc. HMO (g/MJ)	-0.88673	58	58	0.00104883	0.0886717	0.248577	HMDB01431
HN_QI26	HILIC-neg	malonate	Carboxylic acids and derivatives	Dicarboxylic acids and derivatives	Fiber Type	SDFS total inc. HMO (g/MJ)	-0.758802	58	58	0.000443833	0.0552612	0.19696	HMDB00691
CN_QI14039	C18-neg	masilinate	Prenol lipids	Triterpenoids	Fiber Type	SDFS total inc. HMO (g/MJ)	-2.26224	58	58	0.00287876	0.127186	0.701507	HMDB02392
CP_QI4311	C8-pos	MG 18:0	Glycerolipids	Monoradylglycerols	Fiber Type	SDFS total inc. HMO (g/MJ)	0.349668	58	58	0.00121043	0.0935724	0.0993358	HMDB11131
HP_QI19623	HILIC-pos	N-Acetylvaline	Carboxylic acids and derivatives	Amino acids, peptides, and analogues	Fiber Type	SDFS total inc. HMO (g/MJ)	-1.36267	58	58	0.00973467	0.221245	0.499383
CN_QI30344	C18-neg	nervonic acid	Fatty Acyls	Fatty acids and conjugates	Fiber Type	SDFS total inc. HMO (g/MJ)	0.708599	58	58	4.40372e-05	0.0171117	0.150812	HMDB02368
CN_QI26759	C18-neg	nonadecanoate	Fatty Acyls	Fatty acids and conjugates	Fiber Type	SDFS total inc. HMO (g/MJ)	0.464798	58	58	0.00476231	0.161129	0.157159	HMDB00772
CP_QI13743	C8-pos	Oleoyl-EA	Organonitrogen compounds	Amines	Fiber Type	SDFS total inc. HMO (g/MJ)	1.19643	58	58	0.000731923	0.071603	0.33198	HMDB02088
HP_QI9087	HILIC-pos	Palmitoyl-EA	Fatty Acyls	Fatty acids and conjugates	Fiber Type	SDFS total inc. HMO (g/MJ)	-0.610948	58	58	0.0107623	0.231762	0.227048
CP_QI3318	C8-pos	Palmitoyl-EA	Organonitrogen compounds	Amines	Fiber Type	SDFS total inc. HMO (g/MJ)	-0.481397	58	58	0.0107213	0.231607	0.178305	HMDB02100
HP_QI40427	HILIC-pos	PC 30:0	Glycerophospholipids	Glycerophosphocholines	Fiber Type	SDFS total inc. HMO (g/MJ)	1.06729	58	58	0.00496103	0.162551	0.354786	HMDB07869
CP_QI12306	C8-pos	PC 30:0	Glycerophospholipids	Glycerophosphocholines	Fiber Type	SDFS total inc. HMO (g/MJ)	1.12211	58	58	0.000780872	0.0728118	0.302744	HMDB07869
HP_QI40111	HILIC-pos	PC 32:0	Glycerophospholipids	Glycerophosphocholines	Fiber Type	SDFS total inc. HMO (g/MJ)	0.955617	58	58	0.00296308	0.129157	0.296873
CP_QI11943	C8-pos	PC 32:0	Glycerophospholipids	Glycerophosphocholines	Fiber Type	SDFS total inc. HMO (g/MJ)	1.06818	58	58	0.000132274	0.0283067	0.25743	HMDB07871
CP_QI12175	C8-pos	PC 32:1	Glycerophospholipids	Glycerophosphocholines	Fiber Type	SDFS total inc. HMO (g/MJ)	2.3902	58	58	0.00061479	0.0638672	0.635261	HMDB07873
HP_QI39838	HILIC-pos	PC 34:1	Glycerophospholipids	Glycerophosphocholines	Fiber Type	SDFS total inc. HMO (g/MJ)	1.17429	58	58	0.000953572	0.0816257	0.323746
CP_QI11840	C8-pos	PC 34:1	Glycerophospholipids	Glycerophosphocholines	Fiber Type	SDFS total inc. HMO (g/MJ)	1.21819	58	58	0.000718797	0.071603	0.327823	HMDB07972
CP_QI6212	C8-pos	PC 34:3	Glycerophospholipids	Glycerophosphocholines	Fiber Type	SDFS total inc. HMO (g/MJ)	1.10598	58	58	0.000422183	0.053539	0.282316	HMDB08006
CP_QI11441	C8-pos	PC 36:1	Glycerophospholipids	Glycerophosphocholines	Fiber Type	SDFS total inc. HMO (g/MJ)	0.920589	58	58	0.00491367	0.161871	0.312478	HMDB08038
CP_QI6715	C8-pos	PC 38:4	Glycerophospholipids	Glycerophosphocholines	Fiber Type	SDFS total inc. HMO (g/MJ)	1.75552	58	58	0.00187213	0.109113	0.521684
CP_QI12092	C8-pos	PC 38:6	Glycerophospholipids	Glycerophosphocholines	Fiber Type	SDFS total inc. HMO (g/MJ)	2.23451	58	58	0.00620564	0.183173	0.781244	HMDB07991
CP_QI12101	C8-pos	PC 40:9	Glycerophospholipids	Glycerophosphocholines	Fiber Type	SDFS total inc. HMO (g/MJ)	2.80339	58	58	0.00107301	0.089609	0.778662	HMDB08731
CP_QI11579	C8-pos	PC P-34:0 or PC O-34:1_A	Glycerophospholipids	Glycerophosphocholines	Fiber Type	SDFS total inc. HMO (g/MJ)	1.19122	58	58	0.0127056	0.248224	0.460491	HMDB11208
CP_QI6445	C8-pos	PC P-34:2 or PC O-34:3	Glycerophospholipids	Glycerophosphocholines	Fiber Type	SDFS total inc. HMO (g/MJ)	1.44045	58	58	0.000492369	0.0602097	0.385829	HMDB11211
CP_QI11309	C8-pos	PC P-36:2 or PC O-36:3	Glycerophospholipids	Glycerophosphocholines	Fiber Type	SDFS total inc. HMO (g/MJ)	1.65884	58	58	0.00293618	0.128891	0.529823	HMDB11244
CP_QI6576	C8-pos	PC P-36:3 or PC O-36:4	Glycerophospholipids	Glycerophosphocholines	Fiber Type	SDFS total inc. HMO (g/MJ)	2.20714	58	58	0.00201098	0.112426	0.661292	HMDB11310
CP_QI12111	C8-pos	PC P-36:4 or PC O-36:5	Glycerophospholipids	Glycerophosphocholines	Fiber Type	SDFS total inc. HMO (g/MJ)	0.893037	58	58	0.00305033	0.131375	0.279257
CP_QI6032	C8-pos	PE 34:0	Glycerophospholipids	Glycerophosphocholines	Fiber Type	SDFS total inc. HMO (g/MJ)	1.69245	58	58	2.46972e-06	0.00422816	0.317516	HMDB08925
CP_QI11789	C8-pos	PE 36:0	Glycerophospholipids	Glycerophosphocholines	Fiber Type	SDFS total inc. HMO (g/MJ)	1.48994	58	58	9.37635e-05	0.0256453	0.333965	HMDB08991
CN_QI10164	C18-neg	p-hydroxyphenylacetate			Fiber Type	SDFS total inc. HMO (g/MJ)	-1.56783	58	58	0.00271245	0.126213	0.487235	HMDB00020
HP_QI49634	HILIC-pos	Pipecolic acid	Carboxylic acids and derivatives	Amino acids, peptides, and analogues	Fiber Type	SDFS total inc. HMO (g/MJ)	-1.04713	58	58	0.012624	0.247709	0.401471	HMDB00716
HP_QI53627	HILIC-pos	Pro-hydroxyPro	Carboxylic acids and derivatives	Amino acids, peptides, and analogues	Fiber Type	SDFS total inc. HMO (g/MJ)	-2.5388	58	58	0.000532814	0.0619241	0.684726
HP_QI50471	HILIC-pos	Proline	Carboxylic acids and derivatives	Amino acids, peptides, and analogues	Fiber Type	SDFS total inc. HMO (g/MJ)	0.773136	58	58	0.0125735	0.247709	0.296187	HMDB00162
HP_QI55974	HILIC-pos	Proline betaine	Carboxylic acids and derivatives	Amino acids, peptides, and analogues	Fiber Type	SDFS total inc. HMO (g/MJ)	-0.836735	58	58	0.0023773	0.117969	0.261067	HMDB04827
HP_QI35649	HILIC-pos	Pyridoxine	Phenols	Benzenediols	Fiber Type	SDFS total inc. HMO (g/MJ)	-1.18563	58	58	0.000774997	0.0728118	0.330713	HMDB00239
CN_QI39258	C18-neg	sebacate	Fatty Acyls	Fatty acids and conjugates	Fiber Type	SDFS total inc. HMO (g/MJ)	-0.288782	58	58	0.0103593	0.225925	0.10693	HMDB00792
HP_QI48891	HILIC-pos	Ser-Thr	Carboxylic acids and derivatives	Amino acids, peptides, and analogues	Fiber Type	SDFS total inc. HMO (g/MJ)	1.85676	58	58	0.00645721	0.185602	0.640063
CP_QI12455	C8-pos	Sitosterol	Steroids and steroid derivatives	Stigmastanes and derivatives	Fiber Type	SDFS total inc. HMO (g/MJ)	-4.01991	58	58	2.00456e-08	0.000137272	0.551737	HMDB00852
CP_QI6262	C8-pos	SM 18:1;O2/18:0	Sphingolipids	Phosphosphingolipids	Fiber Type	SDFS total inc. HMO (g/MJ)	0.8277	58	58	0.00388059	0.149041	0.267843	HMDB01348
CP_QI10831	C8-pos	SM 18:1;O2/24:0	Sphingolipids	Phosphosphingolipids	Fiber Type	SDFS total inc. HMO (g/MJ)	0.81384	58	58	0.0126242	0.247709	0.309036	HMDB11697
HP_QI33790	HILIC-pos	Sphinganine	Organonitrogen compounds	Amines	Fiber Type	SDFS total inc. HMO (g/MJ)	0.704335	58	58	0.00815287	0.205324	0.252682	HMDB00269
CP_QI2357	C8-pos	Sphingosine	Organonitrogen compounds	Amines	Fiber Type	SDFS total inc. HMO (g/MJ)	0.952333	58	58	2.49849e-05	0.0131613	0.193088	HMDB00252
CP_QI4806	C8-pos	stigmastane-3,6-dione	Prenol lipids	Quinone and hydroquinone lipids	Fiber Type	SDFS total inc. HMO (g/MJ)	-1.9387	58	58	0.00206845	0.112426	0.586629
CN_QI48856	C18-neg	taurolithocholate	Steroids and steroid derivatives	Bile acids, alcohols and derivatives	Fiber Type	SDFS total inc. HMO (g/MJ)	-0.396887	58	58	0.00180513	0.107491	0.120254	HMDB00722
CP_QI10039	C8-pos	TG 56:8	Glycerolipids	Triradylglycerols	Fiber Type	SDFS total inc. HMO (g/MJ)	3.26826	58	58	0.00548413	0.172199	1.12472	HMDB05392
HP_QI33528	HILIC-pos	threosphingosine	Fatty Acyls	Fatty acids and conjugates	Fiber Type	SDFS total inc. HMO (g/MJ)	0.830553	58	58	9.92713e-06	0.0104431	0.161762
CN_QI42197	C18-neg	undecanedionate	Fatty Acyls	Fatty acids and conjugates	Fiber Type	SDFS total inc. HMO (g/MJ)	-0.131245	58	58	0.0071925	0.198717	0.0460806	HMDB00888
HP_QI37326	HILIC-pos	Venlafaxine	Phenol ethers	Anisoles	Fiber Type	SDFS total inc. HMO (g/MJ)	-1.21779	58	58	0.00142184	0.0974448	0.360085
CN_QI14592	C18-neg	11-HDoHE	Steroids and steroid derivatives	Pregnane steroids	Fiber Type	SDFS total inc. HMO (g)	1.05938	58	58	0.00682899	0.232661	0.368985	HMDB60040
CN_QI14078	C18-neg	16-HDoHE/17-HDoHE	Steroids and steroid derivatives	Pregnane steroids	Fiber Type	SDFS total inc. HMO (g)	1.2201	58	58	0.00260539	0.154779	0.378011	HMDB60047
CN_QI26364	C18-neg	17-Methylstearate	Fatty Acyls	Fatty acids and conjugates	Fiber Type	SDFS total inc. HMO (g)	0.570997	58	58	0.0018487	0.14317	0.171006	HMDB61710
HP_QI5399	HILIC-pos	4-Hydroxy-3-methylacetophenone	Phenylpropanoic acids	NA	Fiber Type	SDFS total inc. HMO (g)	-0.367005	58	58	0.00335647	0.167774	0.117476
HN_QI2	HILIC-neg	4-pyridoxate	Pyridines and derivatives	Pyridinecarboxylic acids and derivatives	Fiber Type	SDFS total inc. HMO (g)	-0.739709	58	58	0.00131226	0.128376	0.211768	HMDB00017
HP_QI26195	HILIC-pos	4-Pyridoxic acid	Pyridines and derivatives	Pyridinecarboxylic acids and derivatives	Fiber Type	SDFS total inc. HMO (g)	-0.851534	58	58	0.000771086	0.105608	0.233173	HMDB00017
CP_QI13099	C8-pos	7-Dehydro-desmosterol	Steroids and steroid derivatives	Cholestane steroids	Fiber Type	SDFS total inc. HMO (g)	0.343164	58	58	0.00698756	0.235126	0.119793	HMDB03896
HP_QI33299	HILIC-pos	7-Methylguanine	Allyl sulfur compounds	NA	Fiber Type	SDFS total inc. HMO (g)	0.486549	58	58	0.00560004	0.213399	0.165681	HMDB00897
CN_QI14939	C18-neg	9-HETE	Fatty Acyls	Fatty acids and conjugates	Fiber Type	SDFS total inc. HMO (g)	0.988843	58	58	0.00221294	0.147033	0.299969	HMDB10222
HP_TF7	HILIC-pos	Alloisoleucine	Carboxylic acids and derivatives	Amino acids, peptides, and analogues	Fiber Type	SDFS total inc. HMO (g)	-0.650092	58	58	0.000579999	0.0863441	0.171943	HMDB00557
HP_QI10303	HILIC-pos	Arg-Pro	Carboxylic acids and derivatives	Amino acids, peptides, and analogues	Fiber Type	SDFS total inc. HMO (g)	-0.701092	58	58	0.00200901	0.146359	0.207917
HP_QI3259	HILIC-pos	C34:1 DAG or TAG fragment	Glycerolipids	Diradylglycerols	Fiber Type	SDFS total inc. HMO (g)	-2.49026	58	58	0.000939083	0.114836	0.690459	NA
HP_QI41647	HILIC-pos	CAR 12:0	Fatty Acyls	Fatty acid esters	Fiber Type	SDFS total inc. HMO (g)	1.3509	58	58	0.00263032	0.154779	0.423055	HMDB02250
HP_QI40790	HILIC-pos	CAR 13:0	Fatty Acyls	Fatty acid esters	Fiber Type	SDFS total inc. HMO (g)	1.29235	58	58	0.00580963	0.216341	0.444397
HP_QI40722	HILIC-pos	CAR 14:0	Fatty Acyls	Fatty acid esters	Fiber Type	SDFS total inc. HMO (g)	0.8521	58	58	0.001744	0.14317	0.256092	HMDB05066
HP_QI40721	HILIC-pos	CAR 14:1	Fatty Acyls	Fatty acid esters	Fiber Type	SDFS total inc. HMO (g)	1.26505	58	58	0.00190358	0.144841	0.383027	HMDB02014
HP_QI39318	HILIC-pos	CAR 18:0	Fatty Acyls	Fatty acid esters	Fiber Type	SDFS total inc. HMO (g)	0.508082	58	58	0.000372942	0.0690246	0.132905	HMDB00848
HP_QI39478	HILIC-pos	CAR 18:1	Fatty Acyls	Fatty acid esters	Fiber Type	SDFS total inc. HMO (g)	0.640131	58	58	0.00237181	0.151796	0.198147	HMDB05065
HP_QI37772	HILIC-pos	CAR 20:4	Fatty Acyls	Fatty acid esters	Fiber Type	SDFS total inc. HMO (g)	0.55931	58	58	0.00751869	0.237272	0.200579
CP_QI8199	C8-pos	CE 20:4	Steroids and steroid derivatives	Steroid esters	Fiber Type	SDFS total inc. HMO (g)	0.665706	58	58	0.0042576	0.184929	0.216688	HMDB06726
CP_QI10085	C8-pos	CE 20:5	Steroids and steroid derivatives	Steroid esters	Fiber Type	SDFS total inc. HMO (g)	1.4141	58	58	0.000200186	0.0548349	0.341964	HMDB06731
CP_QI8238	C8-pos	CE 22:5	Steroids and steroid derivatives	Steroid esters	Fiber Type	SDFS total inc. HMO (g)	0.974393	58	58	0.00527718	0.207691	0.326024	HMDB10375
CP_QI10030	C8-pos	CE 22:6	Steroids and steroid derivatives	Steroid esters	Fiber Type	SDFS total inc. HMO (g)	1.58938	58	58	8.90803e-06	0.0164143	0.320516	HMDB06733
HP_QI6662	HILIC-pos	Cer 18:1;O2/19:0	Sphingolipids	Ceramides	Fiber Type	SDFS total inc. HMO (g)	1.39887	58	58	0.00254132	0.154779	0.431387
HP_QI6474	HILIC-pos	Cer 18:1;O2/20:1	Sphingolipids	Ceramides	Fiber Type	SDFS total inc. HMO (g)	1.58853	58	58	0.00651537	0.225463	0.549515
HP_TF12	HILIC-pos	C-Glycosyltryptophan	Benzene and substituted derivatives	Halobenzenes	Fiber Type	SDFS total inc. HMO (g)	1.35861	58	58	0.00315049	0.163509	0.430475	NA
CP_QI5296	C8-pos	Cholesterol	Steroids and steroid derivatives	Cholestane steroids	Fiber Type	SDFS total inc. HMO (g)	0.599655	58	58	0.00261593	0.154779	0.189071	HMDB00067
HP_QI51857	HILIC-pos	Choline	Organooxygen compounds	Carbonyl compounds	Fiber Type	SDFS total inc. HMO (g)	0.468692	58	58	0.000809688	0.105952	0.128524	HMDB00097
HP_QI8423	HILIC-pos	Cortisol	Steroids and steroid derivatives	Hydroxysteroids	Fiber Type	SDFS total inc. HMO (g)	-1.86887	58	58	1.85676e-05	0.0164143	0.374103
HP_QI38930	HILIC-pos	Creatinine	Carboxylic acids and derivatives	Amino acids, peptides, and analogues	Fiber Type	SDFS total inc. HMO (g)	1.41295	58	58	0.00080085	0.105952	0.390795	HMDB00562
CP_QI5239	C8-pos	delta-tocopherol	Antioxidants	Vitamin isoforms	Fiber Type	SDFS total inc. HMO (g)	-0.621652	58	58	0.00551996	0.213399	0.211421
CN_QI19148	C18-neg	docosahexaenoate	Fatty Acyls	Fatty acids and conjugates	Fiber Type	SDFS total inc. HMO (g)	0.542635	58	58	0.00602825	0.220397	0.185863	HMDB02183
CN_QI44568	C18-neg	dodecanedioate	Fatty Acyls	Fatty acids and conjugates	Fiber Type	SDFS total inc. HMO (g)	-0.215747	58	58	0.00384632	0.179181	0.0698707	HMDB00623
CN_QI23340	C18-neg	eicosadienoate	Fatty Acyls	Fatty acids and conjugates	Fiber Type	SDFS total inc. HMO (g)	0.45286	58	58	0.00371599	0.175497	0.148619	HMDB05060
CN_QI21258	C18-neg	eicosatrienoate	Fatty Acyls	Fatty acids and conjugates	Fiber Type	SDFS total inc. HMO (g)	0.432749	58	58	0.00718692	0.236114	0.154254	HMDB02925
HP_QI5268	HILIC-pos	Glycitein	Isoflavonoids	O-methylated isoflavonoids	Fiber Type	SDFS total inc. HMO (g)	-0.954453	58	58	0.000857827	0.106807	0.268749
HP_TF17	HILIC-pos	Homoarginine	Carboxylic acids and derivatives	Amino acids, peptides, and analogues	Fiber Type	SDFS total inc. HMO (g)	-1.57895	58	58	0.00567519	0.214364	0.53922	HMDB00670
HN_TF66	HILIC-neg	inositol	Organooxygen compounds	Carbohydrates and carbohydrate conjugates	Fiber Type	SDFS total inc. HMO (g)	0.94196	58	58	0.00858317	0.244955	0.33994	HMDB00211
HN_TF67	HILIC-neg	isovalerate/valerate/methylbutyrate	Fatty Acyls	Fatty acids and conjugates	Fiber Type	SDFS total inc. HMO (g)	-1.46869	58	58	0.00107596	0.123146	0.413525	HMDB00718
CP_QI2528	C8-pos	LPC 14:0	Glycerophospholipids	Glycerophosphocholines	Fiber Type	SDFS total inc. HMO (g)	1.33261	58	58	0.00155495	0.14317	0.397616	HMDB10379
HP_QI49329	HILIC-pos	LPC 14:0	Carboxylic acids and derivatives	Amino acids, peptides, and analogues	Fiber Type	SDFS total inc. HMO (g)	1.48116	58	58	0.00736116	0.236114	0.516555	HMDB10379
HP_QI48339	HILIC-pos	LPC 16:0	Glycerophospholipids	Glycerophosphocholines	Fiber Type	SDFS total inc. HMO (g)	1.12946	58	58	0.000191256	0.0545716	0.267264	HMDB10382
CP_QI3115	C8-pos	LPC 16:0	Glycerophospholipids	Glycerophosphocholines	Fiber Type	SDFS total inc. HMO (g)	1.11103	58	58	0.000134707	0.0419308	0.268122	HMDB10382
HP_QI48634	HILIC-pos	LPC 16:1	Glycerophospholipids	Glycerophosphocholines	Fiber Type	SDFS total inc. HMO (g)	2.15867	58	58	0.00159793	0.14317	0.630124	HMDB10383
HP_QI47575	HILIC-pos	LPC 18:0	Glycerophospholipids	Glycerophosphocholines	Fiber Type	SDFS total inc. HMO (g)	1.09306	58	58	2.65271e-05	0.0201842	0.235724	HMDB10384
CP_QI14386	C8-pos	LPC 18:0	Glycerophospholipids	Glycerophosphocholines	Fiber Type	SDFS total inc. HMO (g)	1.09187	58	58	5.84343e-05	0.036378	0.248167	HMDB10384
HP_QI48420	HILIC-pos	LPC 18:3	Glycerophospholipids	Glycerophosphocholines	Fiber Type	SDFS total inc. HMO (g)	1.24559	58	58	5.36443e-05	0.036378	0.26834	HMDB10387
HP_TF10	HILIC-pos	LPC 20:3	Glycerophospholipids	Glycerophosphocholines	Fiber Type	SDFS total inc. HMO (g)	1.15985	58	58	0.0014313	0.134268	0.332586	HMDB10393
HP_QI47938	HILIC-pos	LPE 20:0	Glycerophospholipids	Glycerophosphoethanolamines	Fiber Type	SDFS total inc. HMO (g)	1.21577	58	58	1.88038e-05	0.0164143	0.256535	HMDB11511
HP_QI56824	HILIC-pos	Lysine	Carboxylic acids and derivatives	Amino acids, peptides, and analogues	Fiber Type	SDFS total inc. HMO (g)	-0.915049	58	58	0.000227823	0.0557189	0.224314	HMDB01431
HN_QI26	HILIC-neg	malonate	Carboxylic acids and derivatives	Dicarboxylic acids and derivatives	Fiber Type	SDFS total inc. HMO (g)	-0.592008	58	58	0.00324602	0.16664	0.188456	HMDB00691
CN_QI14039	C18-neg	masilinate	Prenol lipids	Triterpenoids	Fiber Type	SDFS total inc. HMO (g)	-1.99713	58	58	0.003683	0.175497	0.639546	HMDB02392
CP_QI4311	C8-pos	MG 18:0	Glycerolipids	Monoradylglycerols	Fiber Type	SDFS total inc. HMO (g)	0.285144	58	58	0.00348159	0.171524	0.0910881	HMDB11131
CN_QI30344	C18-neg	nervonic acid	Fatty Acyls	Fatty acids and conjugates	Fiber Type	SDFS total inc. HMO (g)	0.587309	58	58	0.000285455	0.062678	0.145226	HMDB02368
CP_QI13743	C8-pos	Oleoyl-EA	Organonitrogen compounds	Amines	Fiber Type	SDFS total inc. HMO (g)	0.96631	58	58	0.00328827	0.16664	0.312642	HMDB02088
HP_QI40427	HILIC-pos	PC 30:0	Glycerophospholipids	Glycerophosphocholines	Fiber Type	SDFS total inc. HMO (g)	0.943655	58	58	0.00490975	0.197776	0.313366	HMDB07869
CP_QI12306	C8-pos	PC 30:0	Glycerophospholipids	Glycerophosphocholines	Fiber Type	SDFS total inc. HMO (g)	0.950823	58	58	0.00126869	0.125913	0.277974	HMDB07869
HP_QI40111	HILIC-pos	PC 32:0	Glycerophospholipids	Glycerophosphocholines	Fiber Type	SDFS total inc. HMO (g)	0.820718	58	58	0.00417595	0.184929	0.26604
CP_QI11943	C8-pos	PC 32:0	Glycerophospholipids	Glycerophosphocholines	Fiber Type	SDFS total inc. HMO (g)	0.854035	58	58	0.00105506	0.123146	0.245234	HMDB07871
CP_QI12175	C8-pos	PC 32:1	Glycerophospholipids	Glycerophosphocholines	Fiber Type	SDFS total inc. HMO (g)	1.91173	58	58	0.00303792	0.163509	0.600981	HMDB07873
HP_QI39838	HILIC-pos	PC 34:1	Glycerophospholipids	Glycerophosphocholines	Fiber Type	SDFS total inc. HMO (g)	0.988897	58	58	0.00210267	0.146746	0.296723
CP_QI11840	C8-pos	PC 34:1	Glycerophospholipids	Glycerophosphocholines	Fiber Type	SDFS total inc. HMO (g)	1.01723	58	58	0.00168231	0.14317	0.298155	HMDB07972
CP_QI6212	C8-pos	PC 34:3	Glycerophospholipids	Glycerophosphocholines	Fiber Type	SDFS total inc. HMO (g)	0.913206	58	58	0.000820016	0.105952	0.256059	HMDB08006
CP_QI6715	C8-pos	PC 38:4	Glycerophospholipids	Glycerophosphocholines	Fiber Type	SDFS total inc. HMO (g)	1.56292	58	58	0.00200743	0.146359	0.478865
CP_QI12092	C8-pos	PC 38:6	Glycerophospholipids	Glycerophosphocholines	Fiber Type	SDFS total inc. HMO (g)	2.11087	58	58	0.00462396	0.191578	0.711154	HMDB07991
CP_QI12101	C8-pos	PC 40:9	Glycerophospholipids	Glycerophosphocholines	Fiber Type	SDFS total inc. HMO (g)	2.6915	58	58	0.000366119	0.0690246	0.702957	HMDB08731
CP_QI6445	C8-pos	PC P-34:2 or PC O-34:3	Glycerophospholipids	Glycerophosphocholines	Fiber Type	SDFS total inc. HMO (g)	1.15242	58	58	0.00271111	0.154779	0.364801	HMDB11211
CP_QI6032	C8-pos	PE 34:0	Glycerophospholipids	Glycerophosphocholines	Fiber Type	SDFS total inc. HMO (g)	1.45363	58	58	1.34885e-05	0.0164143	0.30051	HMDB08925
CP_QI11789	C8-pos	PE 36:0	Glycerophospholipids	Glycerophosphocholines	Fiber Type	SDFS total inc. HMO (g)	1.25635	58	58	0.0002168	0.0549868	0.314469	HMDB08991
CN_QI10164	C18-neg	p-hydroxyphenylacetate			Fiber Type	SDFS total inc. HMO (g)	-1.4451	58	58	0.00236172	0.151796	0.443136	HMDB00020
HP_QI49634	HILIC-pos	Pipecolic acid	Carboxylic acids and derivatives	Amino acids, peptides, and analogues	Fiber Type	SDFS total inc. HMO (g)	-1.14721	58	58	0.00271225	0.154779	0.360135	HMDB00716
HP_QI53627	HILIC-pos	Pro-hydroxyPro	Carboxylic acids and derivatives	Amino acids, peptides, and analogues	Fiber Type	SDFS total inc. HMO (g)	-1.94466	58	58	0.00447409	0.189127	0.65253
HP_QI38386	HILIC-pos	Pyroglutamic acid	Carboxylic acids and derivatives	Amino acids, peptides, and analogues	Fiber Type	SDFS total inc. HMO (g)	0.850816	58	58	0.00185353	0.14317	0.25441	HMDB00267
CN_QI39258	C18-neg	sebacate	Fatty Acyls	Fatty acids and conjugates	Fiber Type	SDFS total inc. HMO (g)	-0.274536	58	58	0.00792941	0.241414	0.097971	HMDB00792
CP_QI12455	C8-pos	Sitosterol	Steroids and steroid derivatives	Stigmastanes and derivatives	Fiber Type	SDFS total inc. HMO (g)	-3.14486	58	58	7.68337e-06	0.0164143	0.601957	HMDB00852
CP_QI2357	C8-pos	Sphingosine	Organonitrogen compounds	Amines	Fiber Type	SDFS total inc. HMO (g)	0.669213	58	58	0.00133578	0.128837	0.188909	HMDB00252
CN_QI48856	C18-neg	taurolithocholate	Steroids and steroid derivatives	Bile acids, alcohols and derivatives	Fiber Type	SDFS total inc. HMO (g)	-0.376551	58	58	0.0011631	0.123146	0.109151	HMDB00722
CP_QI9581	C8-pos	TG 58:5	Glycerolipids	Triradylglycerols	Fiber Type	SDFS total inc. HMO (g)	1.32509	58	58	0.00598193	0.220238	0.457557
HP_QI33528	HILIC-pos	threosphingosine	Fatty Acyls	Fatty acids and conjugates	Fiber Type	SDFS total inc. HMO (g)	0.581901	58	58	0.00107116	0.123146	0.163579
HN_TF3	HILIC-neg	2-aminobutyrate	Carboxylic acids and derivatives	Amino acids, peptides, and analogues	Fiber Type	SDFS - Complementary Foods (g/MJ)	-0.950616	58	58	0.00023902	0.0792094	0.239788	HMDB00650
HP_QI9007	HILIC-pos	4-Aminophenol	Phenols		Fiber Type	SDFS - Complementary Foods (g/MJ)	2.01227	58	58	2.27094e-05	0.0311028	0.429675
CP_QI12649	C8-pos	5beta-Cholestan-3-one (5b-coprostanone)	Steroids and steroid derivatives	Cholestane steroids	Fiber Type	SDFS - Complementary Foods (g/MJ)	-0.558523	58	58	0.004198	0.244996	0.185973
HP_QI33299	HILIC-pos	7-Methylguanine	Allyl sulfur compounds	NA	Fiber Type	SDFS - Complementary Foods (g/MJ)	-0.527634	58	58	0.000415451	0.0948336	0.13589	HMDB00897
HP_QI48880	HILIC-pos	Ala-Ala	Carboxylic acids and derivatives	Amino acids, peptides, and analogues	Fiber Type	SDFS - Complementary Foods (g/MJ)	-0.992552	58	58	0.000642293	0.121813	0.270994	HMDB03459
HP_QI48503	HILIC-pos	Alanine	Carboxylic acids and derivatives	Amino acids, peptides, and analogues	Fiber Type	SDFS - Complementary Foods (g/MJ)	-0.547464	58	58	0.000295492	0.0843138	0.137089	HMDB00161
HP_QI42638	HILIC-pos	Ala-Phe	Diazines	Pyrimidines and pyrimidine derivatives	Fiber Type	SDFS - Complementary Foods (g/MJ)	1.25945	58	58	0.00447204	0.244996	0.416599
HN_TF26	HILIC-neg	anhydroDglucose	Fatty Acyls	Fatty acids and conjugates	Fiber Type	SDFS - Complementary Foods (g/MJ)	0.738235	58	58	0.00027403	0.0830084	0.18677	HMDB00640
CN_QI19794	C18-neg	arachidonate	Fatty Acyls	Fatty acids and conjugates	Fiber Type	SDFS - Complementary Foods (g/MJ)	-0.408188	58	58	0.00431028	0.244996	0.134606	HMDB01043
HP_QI39318	HILIC-pos	CAR 18:0	Fatty Acyls	Fatty acid esters	Fiber Type	SDFS - Complementary Foods (g/MJ)	-0.470759	58	58	0.00142126	0.1738	0.136558	HMDB00848
CP_QI10085	C8-pos	CE 20:5	Steroids and steroid derivatives	Steroid esters	Fiber Type	SDFS - Complementary Foods (g/MJ)	-0.916881	58	58	0.0026771	0.220877	0.277867	HMDB06731
HP_QI6999	HILIC-pos	Cer 18:1;O2/17:0	Sphingolipids	Ceramides	Fiber Type	SDFS - Complementary Foods (g/MJ)	-0.78169	58	58	0.00104535	0.156471	0.223562
HP_QI6662	HILIC-pos	Cer 18:1;O2/19:0	Sphingolipids	Ceramides	Fiber Type	SDFS - Complementary Foods (g/MJ)	-1.99489	58	58	1.04989e-06	0.00359481	0.350336
CP_QI11380	C8-pos	Cer 18:1;O2/20:0	Sphingolipids	Ceramides	Fiber Type	SDFS - Complementary Foods (g/MJ)	-0.654182	58	58	0.000242903	0.0792094	0.156674
HP_QI4875	HILIC-pos	Cholestenone	Steroids and steroid derivatives	Cholestane steroids	Fiber Type	SDFS - Complementary Foods (g/MJ)	-0.849116	58	58	0.000377406	0.0948028	0.222335
CP_QI5296	C8-pos	Cholesterol	Steroids and steroid derivatives	Cholestane steroids	Fiber Type	SDFS - Complementary Foods (g/MJ)	-0.776428	58	58	0.000144031	0.065755	0.188317	HMDB00067
CN_QI21258	C18-neg	eicosatrienoate	Fatty Acyls	Fatty acids and conjugates	Fiber Type	SDFS - Complementary Foods (g/MJ)	-0.512496	58	58	0.00189091	0.190377	0.15543	HMDB02925
HP_QI9113	HILIC-pos	Linoleoyl-EA	Organonitrogen compounds	Amines	Fiber Type	SDFS - Complementary Foods (g/MJ)	1.23796	58	58	0.0006875	0.122632	0.339343	HMDB12252
CP_QI2528	C8-pos	LPC 14:0	Glycerophospholipids	Glycerophosphocholines	Fiber Type	SDFS - Complementary Foods (g/MJ)	-1.65461	58	58	0.000129012	0.0631054	0.396641	HMDB10379
HP_QI18208	HILIC-pos	N-acetyl-5-Aminosalicylic acid	Coumarins and derivatives	Hydroxycoumarins	Fiber Type	SDFS - Complementary Foods (g/MJ)	1.09648	58	58	0.0019121	0.190377	0.330068
CP_QI13743	C8-pos	Oleoyl-EA	Organonitrogen compounds	Amines	Fiber Type	SDFS - Complementary Foods (g/MJ)	-1.40676	58	58	2.05582e-05	0.0311028	0.298499	HMDB02088
CP_QI12306	C8-pos	PC 30:0	Glycerophospholipids	Glycerophosphocholines	Fiber Type	SDFS - Complementary Foods (g/MJ)	-0.89413	58	58	0.00434496	0.244996	0.298528	HMDB07869
CP_QI6445	C8-pos	PC P-34:2 or PC O-34:3	Glycerophospholipids	Glycerophosphocholines	Fiber Type	SDFS - Complementary Foods (g/MJ)	-1.31432	58	58	0.00105106	0.156471	0.377266	HMDB11211
CP_QI12111	C8-pos	PC P-36:4 or PC O-36:5	Glycerophospholipids	Glycerophosphocholines	Fiber Type	SDFS - Complementary Foods (g/MJ)	-0.8538	58	58	0.0020094	0.193808	0.260688
CP_QI11789	C8-pos	PE 36:0	Glycerophospholipids	Glycerophosphocholines	Fiber Type	SDFS - Complementary Foods (g/MJ)	-1.05153	58	58	0.00415705	0.244996	0.349168	HMDB08991
HP_QI31306	HILIC-pos	PE P-34:2 or PE O-34:3	Glycerophospholipids	Glycerophosphoethanolamines	Fiber Type	SDFS - Complementary Foods (g/MJ)	1.55927	58	58	0.00385953	0.244996	0.500965	HMDB11343
CN_QI35072	C18-neg	salicylate			Fiber Type	SDFS - Complementary Foods (g/MJ)	0.471372	58	58	0.000698403	0.122632	0.127687	HMDB01895
HP_QI34527	HILIC-pos	Solanidine	Piperidines	N-acylpiperidines	Fiber Type	SDFS - Complementary Foods (g/MJ)	1.56503	58	58	0.00365474	0.244996	0.507375	HMDB03236
HP_QI34268	HILIC-pos	Tetradecylamine	Saturated hydrocarbons	Cycloalkanes	Fiber Type	SDFS - Complementary Foods (g/MJ)	0.557396	58	58	0.000611071	0.11956	0.141818
HN_TF97	HILIC-neg	tetrahydro-1-methyl-beta-carboline-3-carboxylate	Harmala alkaloids	NA	Fiber Type	SDFS - Complementary Foods (g/MJ)	0.855721	58	58	0.000475072	0.101665	0.228347	HMDB37942
CP_QI8220	C8-pos	TG 54:5	Glycerolipids	Triradylglycerols	Fiber Type	SDFS - Complementary Foods (g/MJ)	0.983196	58	58	0.00462383	0.249323	0.330924	HMDB05385
CP_QI8103	C8-pos	TG 54:6	Glycerolipids	Triradylglycerols	Fiber Type	SDFS - Complementary Foods (g/MJ)	1.15717	58	58	0.00154416	0.17624	0.343582	HMDB05391
HP_QI33853	HILIC-pos	Tridecylamine	Unsaturated hydrocarbons	Unsaturated aliphatic hydrocarbons	Fiber Type	SDFS - Complementary Foods (g/MJ)	0.607874	58	58	0.000585042	0.11956	0.160248
CN_QI42197	C18-neg	undecanedionate	Fatty Acyls	Fatty acids and conjugates	Fiber Type	SDFS - Complementary Foods (g/MJ)	0.112056	58	58	0.00413114	0.244996	0.0363803	HMDB00888
CN_QI14003	C18-neg	15-HETE	Fatty Acyls	Fatty acids and conjugates	Fiber Type	SDFS - Complementary Foods (g)	-0.910783	58	58	0.00413962	0.248987	0.296201	HMDB03876
CN_QI14078	C18-neg	16-HDoHE/17-HDoHE	Steroids and steroid derivatives	Pregnane steroids	Fiber Type	SDFS - Complementary Foods (g)	-1.08722	58	58	0.00267677	0.23167	0.33528	HMDB60047
HN_TF3	HILIC-neg	2-aminobutyrate	Carboxylic acids and derivatives	Amino acids, peptides, and analogues	Fiber Type	SDFS - Complementary Foods (g)	-1.00654	58	58	7.71425e-05	0.0559547	0.233013	HMDB00650
HP_QI6317	HILIC-pos	3-Hydroxyanthranilic acid	Benzene and substituted derivatives	Benzoic acids and derivatives	Fiber Type	SDFS - Complementary Foods (g)	1.05651	58	58	0.00351442	0.2458	0.344469	HMDB01476
HP_QI9007	HILIC-pos	4-Aminophenol	Phenols		Fiber Type	SDFS - Complementary Foods (g)	2.20278	58	58	1.82463e-06	0.00624752	0.406636
HP_QI8756	HILIC-pos	5-Hydroxyindoleacetic acid	Indoles and derivatives	Indolyl carboxylic acids and derivatives	Fiber Type	SDFS - Complementary Foods (g)	1.48987	58	58	0.00375768	0.248987	0.489118
HP_QI33299	HILIC-pos	7-Methylguanine	Allyl sulfur compounds	NA	Fiber Type	SDFS - Complementary Foods (g)	-0.472326	58	58	0.0014874	0.184559	0.137347	HMDB00897
HP_QI48880	HILIC-pos	Ala-Ala	Carboxylic acids and derivatives	Amino acids, peptides, and analogues	Fiber Type	SDFS - Complementary Foods (g)	-0.971715	58	58	0.000721949	0.137331	0.267464	HMDB03459
HP_QI48503	HILIC-pos	Alanine	Carboxylic acids and derivatives	Amino acids, peptides, and analogues	Fiber Type	SDFS - Complementary Foods (g)	-0.561127	58	58	0.0001609	0.0734562	0.13311	HMDB00161
HP_QI42638	HILIC-pos	Ala-Phe	Diazines	Pyrimidines and pyrimidine derivatives	Fiber Type	SDFS - Complementary Foods (g)	1.32396	58	58	0.00250223	0.225464	0.408582
HN_TF26	HILIC-neg	anhydroDglucose	Fatty Acyls	Fatty acids and conjugates	Fiber Type	SDFS - Complementary Foods (g)	0.700124	58	58	0.000583081	0.128804	0.189286	HMDB00640
HP_QI39318	HILIC-pos	CAR 18:0	Fatty Acyls	Fatty acid esters	Fiber Type	SDFS - Complementary Foods (g)	-0.444435	58	58	0.00249261	0.225464	0.136918	HMDB00848
HP_QI6999	HILIC-pos	Cer 18:1;O2/17:0	Sphingolipids	Ceramides	Fiber Type	SDFS - Complementary Foods (g)	-0.789847	58	58	0.000899424	0.153981	0.222907
HP_QI6662	HILIC-pos	Cer 18:1;O2/19:0	Sphingolipids	Ceramides	Fiber Type	SDFS - Complementary Foods (g)	-1.88881	58	58	5.08386e-06	0.0116048	0.363435
CP_QI11380	C8-pos	Cer 18:1;O2/20:0	Sphingolipids	Ceramides	Fiber Type	SDFS - Complementary Foods (g)	-0.617859	58	58	0.000538649	0.126477	0.1595
HP_QI4875	HILIC-pos	Cholestenone	Steroids and steroid derivatives	Cholestane steroids	Fiber Type	SDFS - Complementary Foods (g)	-0.736041	58	58	0.00218668	0.213919	0.227293
CP_QI5296	C8-pos	Cholesterol	Steroids and steroid derivatives	Cholestane steroids	Fiber Type	SDFS - Complementary Foods (g)	-0.693554	58	58	0.000772752	0.139581	0.19326	HMDB00067
HP_QI9734	HILIC-pos	Indolin-2-one	Indoles and derivatives	Hydroxyindoles	Fiber Type	SDFS - Complementary Foods (g)	1.08304	58	58	0.00303343	0.241545	0.345484
HP_QI9113	HILIC-pos	Linoleoyl-EA	Organonitrogen compounds	Amines	Fiber Type	SDFS - Complementary Foods (g)	1.28145	58	58	0.000383497	0.097603	0.333592	HMDB12252
CP_QI2528	C8-pos	LPC 14:0	Glycerophospholipids	Glycerophosphocholines	Fiber Type	SDFS - Complementary Foods (g)	-1.50467	58	58	0.000554074	0.126477	0.406271	HMDB10379
HP_QI18208	HILIC-pos	N-acetyl-5-Aminosalicylic acid	Coumarins and derivatives	Hydroxycoumarins	Fiber Type	SDFS - Complementary Foods (g)	1.06227	58	58	0.00257844	0.226374	0.330636
CP_QI13743	C8-pos	Oleoyl-EA	Organonitrogen compounds	Amines	Fiber Type	SDFS - Complementary Foods (g)	-1.24744	58	58	0.00019786	0.0737482	0.309606	HMDB02088
HP_QI31306	HILIC-pos	PE P-34:2 or PE O-34:3	Glycerophospholipids	Glycerophosphoethanolamines	Fiber Type	SDFS - Complementary Foods (g)	1.59262	58	58	0.00282526	0.233459	0.491951	HMDB11343
CN_QI35072	C18-neg	salicylate			Fiber Type	SDFS - Complementary Foods (g)	0.495347	58	58	0.000307903	0.0916747	0.124605	HMDB01895
HP_QI34268	HILIC-pos	Tetradecylamine	Saturated hydrocarbons	Cycloalkanes	Fiber Type	SDFS - Complementary Foods (g)	0.552413	58	58	0.000665428	0.134025	0.141901
HN_TF97	HILIC-neg	tetrahydro-1-methyl-beta-carboline-3-carboxylate	Harmala alkaloids	NA	Fiber Type	SDFS - Complementary Foods (g)	0.901818	58	58	0.000188129	0.0737482	0.223068	HMDB37942
CP_QI8220	C8-pos	TG 54:5	Glycerolipids	Triradylglycerols	Fiber Type	SDFS - Complementary Foods (g)	1.01733	58	58	0.00310964	0.242992	0.326735	HMDB05385
CP_QI8103	C8-pos	TG 54:6	Glycerolipids	Triradylglycerols	Fiber Type	SDFS - Complementary Foods (g)	1.19519	58	58	0.000965534	0.161268	0.338891	HMDB05391
HP_QI33853	HILIC-pos	Tridecylamine	Unsaturated hydrocarbons	Unsaturated aliphatic hydrocarbons	Fiber Type	SDFS - Complementary Foods (g)	0.569431	58	58	0.00139092	0.184559	0.164096
CN_QI14405	C18-neg	10-HDoHE/14-HDoHE	Steroids and steroid derivatives	Pregnane steroids	Fiber Type	SDFP total (g)	-1.18774	58	58	0.00434098	0.214494	0.395105	HMDB60037
HN_TF3	HILIC-neg	2-aminobutyrate	Carboxylic acids and derivatives	Amino acids, peptides, and analogues	Fiber Type	SDFP total (g)	-0.974815	58	58	0.00395059	0.210821	0.321876	HMDB00650
HN_TF9	HILIC-neg	3-3-hydroxyphenylpropionate	Phenylpropanoic acids	NA	Fiber Type	SDFP total (g)	3.02626	58	58	0.000215755	0.0638496	0.753451	HMDB00375
HP_QI45561	HILIC-pos	3-Guanidinopropanoic acid	Carboxylic acids and derivatives	Amino acids, peptides, and analogues	Fiber Type	SDFP total (g)	1.83502	58	58	0.000762508	0.113514	0.510289	HMDB13222
HP_QI6317	HILIC-pos	3-Hydroxyanthranilic acid	Benzene and substituted derivatives	Benzoic acids and derivatives	Fiber Type	SDFP total (g)	1.6584	58	58	0.000251743	0.0638496	0.420059	HMDB01476
HP_QI9007	HILIC-pos	4-Aminophenol	Phenols		Fiber Type	SDFP total (g)	2.92988	58	58	5.64904e-07	0.00120805	0.509459
HP_QI26195	HILIC-pos	4-Pyridoxic acid	Pyridines and derivatives	Pyridinecarboxylic acids and derivatives	Fiber Type	SDFP total (g)	0.939168	58	58	0.00180031	0.172113	0.281472	HMDB00017
HP_QI8756	HILIC-pos	5-Hydroxyindoleacetic acid	Indoles and derivatives	Indolyl carboxylic acids and derivatives	Fiber Type	SDFP total (g)	2.71694	58	58	1.54796e-05	0.0151435	0.565352
CP_QI13099	C8-pos	7-Dehydro-desmosterol	Steroids and steroid derivatives	Cholestane steroids	Fiber Type	SDFP total (g)	-0.442585	58	58	0.0028208	0.193071	0.138778	HMDB03896
HP_QI33299	HILIC-pos	7-Methylguanine	Allyl sulfur compounds	NA	Fiber Type	SDFP total (g)	-0.64031	58	58	0.000540037	0.102727	0.168003	HMDB00897
HP_QI48503	HILIC-pos	Alanine	Carboxylic acids and derivatives	Amino acids, peptides, and analogues	Fiber Type	SDFP total (g)	-0.641669	58	58	0.000833405	0.114147	0.176127	HMDB00161
HP_QI42638	HILIC-pos	Ala-Phe	Diazines	Pyrimidines and pyrimidine derivatives	Fiber Type	SDFP total (g)	1.67188	58	58	0.00329396	0.202937	0.534495
HN_TF26	HILIC-neg	anhydroDglucose	Fatty Acyls	Fatty acids and conjugates	Fiber Type	SDFP total (g)	0.805542	58	58	0.00230225	0.183558	0.249406	HMDB00640
CN_QI19794	C18-neg	arachidonate	Fatty Acyls	Fatty acids and conjugates	Fiber Type	SDFP total (g)	-0.555936	58	58	0.0028145	0.193071	0.175538	HMDB01043
HP_QI39318	HILIC-pos	CAR 18:0	Fatty Acyls	Fatty acid esters	Fiber Type	SDFP total (g)	-0.558215	58	58	0.00382548	0.210397	0.182491	HMDB00848
HP_QI7127	HILIC-pos	Cer 18:1;O2/15:0	Sphingolipids	Ceramides	Fiber Type	SDFP total (g)	-1.00911	58	58	0.00183474	0.172113	0.305732
CP_QI12163	C8-pos	Cer 18:1;O2/16:0	Sphingolipids	Ceramides	Fiber Type	SDFP total (g)	-0.639349	58	58	0.00395856	0.210821	0.211395	HMDB04949
HP_QI7131	HILIC-pos	Cer 18:1;O2/16:2	Sphingolipids	Ceramides	Fiber Type	SDFP total (g)	1.9057	58	58	0.00279155	0.193071	0.605224
HP_QI6999	HILIC-pos	Cer 18:1;O2/17:0	Sphingolipids	Ceramides	Fiber Type	SDFP total (g)	-1.28647	58	58	1.40854e-05	0.0151435	0.266033
HP_QI6824	HILIC-pos	Cer 18:1;O2/18:0	Sphingolipids	Ceramides	Fiber Type	SDFP total (g)	-0.598319	58	58	0.00559177	0.236373	0.205573
CP_QI6369	C8-pos	Cer 18:1;O2/18:0	Sphingolipids	Ceramides	Fiber Type	SDFP total (g)	-0.742402	58	58	0.00148651	0.159057	0.217098
HP_QI6662	HILIC-pos	Cer 18:1;O2/19:0	Sphingolipids	Ceramides	Fiber Type	SDFP total (g)	-2.89851	58	58	1.38245e-08	9.46703e-05	0.420008
CP_QI11380	C8-pos	Cer 18:1;O2/20:0	Sphingolipids	Ceramides	Fiber Type	SDFP total (g)	-0.80072	58	58	0.000781692	0.113894	0.217813
HP_QI6474	HILIC-pos	Cer 18:1;O2/20:1	Sphingolipids	Ceramides	Fiber Type	SDFP total (g)	-2.34435	58	58	0.00153458	0.159225	0.696526
CP_QI5296	C8-pos	Cholesterol	Steroids and steroid derivatives	Cholestane steroids	Fiber Type	SDFP total (g)	-0.92743	58	58	0.000424051	0.0907469	0.245246	HMDB00067
CP_QI11651	C8-pos	DG 34:2	Glycerolipids	Diradylglycerols	Fiber Type	SDFP total (g)	1.11872	58	58	0.00594255	0.24223	0.387385	HMDB07103
CP_QI11268	C8-pos	DG 36:2	Glycerolipids	Diradylglycerols	Fiber Type	SDFP total (g)	1.10202	58	58	0.00528733	0.229162	0.376182	HMDB07218
CP_QI6633	C8-pos	DG 36:3	Glycerolipids	Diradylglycerols	Fiber Type	SDFP total (g)	1.45065	58	58	0.0019027	0.172617	0.439333	HMDB07219
CP_QI6374	C8-pos	DG 36:4	Glycerolipids	Diradylglycerols	Fiber Type	SDFP total (g)	1.60357	58	58	0.00114623	0.137708	0.460695	HMDB07248
HP_QI5420	HILIC-pos	Genistein	Flavonoids	Flavones	Fiber Type	SDFP total (g)	1.28752	58	58	0.00482585	0.221795	0.435816
HP_QI3220	HILIC-pos	glycidyl linoleate	Prenol lipids	Diterpenoids	Fiber Type	SDFP total (g)	1.4666	58	58	0.00418687	0.210821	0.487514
CN_QI44207	C18-neg	heptanoate	Fatty Acyls	Fatty acids and conjugates	Fiber Type	SDFP total (g)	0.410354	58	58	0.00576172	0.239129	0.142106	HMDB00666
HP_QI9734	HILIC-pos	Indolin-2-one	Indoles and derivatives	Hydroxyindoles	Fiber Type	SDFP total (g)	1.76778	58	58	0.000114736	0.0561221	0.421018
CP_QI3125	C8-pos	Linoleoyl-EA	Carboxylic acids and derivatives	Amino acids, peptides, and analogues	Fiber Type	SDFP total (g)	1.75654	58	58	0.000460935	0.0954298	0.467081	HMDB12252
HP_QI9113	HILIC-pos	Linoleoyl-EA	Organonitrogen compounds	Amines	Fiber Type	SDFP total (g)	1.88708	58	58	2.95958e-05	0.025334	0.40578	HMDB12252
CP_QI2528	C8-pos	LPC 14:0	Glycerophospholipids	Glycerophosphocholines	Fiber Type	SDFP total (g)	-2.04344	58	58	0.000236539	0.0638496	0.51502	HMDB10379
CP_QI3115	C8-pos	LPC 16:0	Glycerophospholipids	Glycerophosphocholines	Fiber Type	SDFP total (g)	-1.09741	58	58	0.00617457	0.247272	0.382169	HMDB10382
HP_QI44976	HILIC-pos	LPC 24:0	Glycerophospholipids	Glycerophosphocholines	Fiber Type	SDFP total (g)	1.81521	58	58	0.00380636	0.210397	0.597401	HMDB10405
CN_QI14039	C18-neg	masilinate	Prenol lipids	Triterpenoids	Fiber Type	SDFP total (g)	2.86895	58	58	0.0011314	0.137708	0.82939	HMDB02392
HP_QI17069	HILIC-pos	Metronidazole	Azoles	Imidazoles	Fiber Type	SDFP total (g)	1.53111	58	58	0.000845178	0.114147	0.427565	HMDB15052
HP_QI18208	HILIC-pos	N-acetyl-5-Aminosalicylic acid	Coumarins and derivatives	Hydroxycoumarins	Fiber Type	SDFP total (g)	1.5036	58	58	0.000850098	0.114147	0.418969
HP_QI9118	HILIC-pos	Oleoyl-EA	Organonitrogen compounds	Amines	Fiber Type	SDFP total (g)	1.14736	58	58	0.000710428	0.111408	0.316973
CP_QI12306	C8-pos	PC 30:0	Glycerophospholipids	Glycerophosphocholines	Fiber Type	SDFP total (g)	-1.21325	58	58	0.00230519	0.183558	0.376792	HMDB07869
CP_QI11943	C8-pos	PC 32:0	Glycerophospholipids	Glycerophosphocholines	Fiber Type	SDFP total (g)	-1.00188	58	58	0.0047711	0.221795	0.338838	HMDB07871
CP_QI6576	C8-pos	PC P-36:3 or PC O-36:4	Glycerophospholipids	Glycerophosphocholines	Fiber Type	SDFP total (g)	-2.42642	58	58	0.00379295	0.210397	0.798224	HMDB11310
CP_QI6032	C8-pos	PE 34:0	Glycerophospholipids	Glycerophosphocholines	Fiber Type	SDFP total (g)	-1.5932	58	58	0.000572034	0.103909	0.431431	HMDB08925
CP_QI11789	C8-pos	PE 36:0	Glycerophospholipids	Glycerophosphocholines	Fiber Type	SDFP total (g)	-1.39277	58	58	0.00285176	0.193071	0.442707	HMDB08991
HP_QI31306	HILIC-pos	PE P-34:2 or PE O-34:3	Glycerophospholipids	Glycerophosphoethanolamines	Fiber Type	SDFP total (g)	2.12513	58	58	0.00236464	0.184012	0.649738	HMDB11343
CN_QI35072	C18-neg	salicylate			Fiber Type	SDFP total (g)	0.828427	58	58	6.32797e-07	0.00120805	0.1372	HMDB01895
CP_QI12455	C8-pos	Sitosterol	Steroids and steroid derivatives	Stigmastanes and derivatives	Fiber Type	SDFP total (g)	3.47683	58	58	0.000143701	0.0564893	0.843134	HMDB00852
HP_QI34527	HILIC-pos	Solanidine	Piperidines	N-acylpiperidines	Fiber Type	SDFP total (g)	2.25238	58	58	0.000897753	0.118227	0.630691	HMDB03236
CP_QI2357	C8-pos	Sphingosine	Organonitrogen compounds	Amines	Fiber Type	SDFP total (g)	-0.753147	58	58	0.00233575	0.183853	0.226123	HMDB00252
HN_QI38	HILIC-neg	succinate	Carboxylic acids and derivatives	Dicarboxylic acids and derivatives	Fiber Type	SDFP total (g)	-1.15887	58	58	0.000251262	0.0638496	0.293487	HMDB00254
HN_TF97	HILIC-neg	tetrahydro-1-methyl-beta-carboline-3-carboxylate	Harmala alkaloids	NA	Fiber Type	SDFP total (g)	1.15012	58	58	0.00020835	0.0638496	0.286678	HMDB37942
CP_QI8297	C8-pos	TG 52:3	Glycerolipids	Triradylglycerols	Fiber Type	SDFP total (g)	1.20787	58	58	0.00224242	0.182811	0.374485	HMDB05384
CP_QI9986	C8-pos	TG 52:4	Glycerolipids	Triradylglycerols	Fiber Type	SDFP total (g)	1.00419	58	58	0.00191573	0.172617	0.304879	HMDB05363
CP_QI8484	C8-pos	TG 54:3	Glycerolipids	Triradylglycerols	Fiber Type	SDFP total (g)	1.03577	58	58	0.00369572	0.210397	0.3397	HMDB05405
CP_QI9808	C8-pos	TG 54:4	Glycerolipids	Triradylglycerols	Fiber Type	SDFP total (g)	1.40558	58	58	0.000697826	0.111408	0.387923	HMDB05370
CP_QI8220	C8-pos	TG 54:5	Glycerolipids	Triradylglycerols	Fiber Type	SDFP total (g)	1.50319	58	58	0.000536638	0.102727	0.405063	HMDB05385
CP_QI8103	C8-pos	TG 54:6	Glycerolipids	Triradylglycerols	Fiber Type	SDFP total (g)	1.67013	58	58	0.000272934	0.0667517	0.423529	HMDB05391
CP_TF02	C8-pos	TG 56:3	Glycerolipids	Triradylglycerols	Fiber Type	SDFP total (g)	0.931855	58	58	0.00513278	0.228242	0.317601	HMDB05410
HP_QI33853	HILIC-pos	Tridecylamine	Unsaturated hydrocarbons	Unsaturated aliphatic hydrocarbons	Fiber Type	SDFP total (g)	0.702592	58	58	0.0029039	0.193071	0.221281
CN_QI42197	C18-neg	undecanedionate	Fatty Acyls	Fatty acids and conjugates	Fiber Type	SDFP total (g)	0.145751	58	58	0.00349427	0.20452	0.0464957	HMDB00888
HN_TF9	HILIC-neg	3-3-hydroxyphenylpropionate	Phenylpropanoic acids	NA	Fiber Type	SDFP (g/MJ)	3.0019	58	58	0.000269088	0.0647037	0.760631	HMDB00375
HP_QI45561	HILIC-pos	3-Guanidinopropanoic acid	Carboxylic acids and derivatives	Amino acids, peptides, and analogues	Fiber Type	SDFP (g/MJ)	1.89133	58	58	0.000551989	0.105001	0.510894	HMDB13222
HP_QI6317	HILIC-pos	3-Hydroxyanthranilic acid	Benzene and substituted derivatives	Benzoic acids and derivatives	Fiber Type	SDFP (g/MJ)	1.65931	58	58	0.000274008	0.0647037	0.423166	HMDB01476
HP_QI9007	HILIC-pos	4-Aminophenol	Phenols		Fiber Type	SDFP (g/MJ)	2.52676	58	58	3.64295e-05	0.0439543	0.556285
HP_QI26195	HILIC-pos	4-Pyridoxic acid	Pyridines and derivatives	Pyridinecarboxylic acids and derivatives	Fiber Type	SDFP (g/MJ)	0.87562	58	58	0.00403114	0.209473	0.287424	HMDB00017
CP_QI12649	C8-pos	5beta-Cholestan-3-one (5b-coprostanone)	Steroids and steroid derivatives	Cholestane steroids	Fiber Type	SDFP (g/MJ)	-0.730671	58	58	0.00344418	0.204708	0.237672
HP_QI8756	HILIC-pos	5-Hydroxyindoleacetic acid	Indoles and derivatives	Indolyl carboxylic acids and derivatives	Fiber Type	SDFP (g/MJ)	2.47117	58	58	0.000124942	0.0504628	0.591954
CP_QI13099	C8-pos	7-Dehydro-desmosterol	Steroids and steroid derivatives	Cholestane steroids	Fiber Type	SDFP (g/MJ)	-0.447769	58	58	0.00292656	0.204501	0.141223	HMDB03896
HP_QI33299	HILIC-pos	7-Methylguanine	Allyl sulfur compounds	NA	Fiber Type	SDFP (g/MJ)	-0.698775	58	58	0.000158497	0.0571257	0.164968	HMDB00897
HP_QI48503	HILIC-pos	Alanine	Carboxylic acids and derivatives	Amino acids, peptides, and analogues	Fiber Type	SDFP (g/MJ)	-0.588157	58	58	0.00273216	0.201181	0.183374	HMDB00161
HN_TF26	HILIC-neg	anhydroDglucose	Fatty Acyls	Fatty acids and conjugates	Fiber Type	SDFP (g/MJ)	0.800937	58	58	0.00253448	0.190726	0.250338	HMDB00640
CN_QI19794	C18-neg	arachidonate	Fatty Acyls	Fatty acids and conjugates	Fiber Type	SDFP (g/MJ)	-0.537151	58	58	0.0040694	0.209473	0.176913	HMDB01043
HP_QI39318	HILIC-pos	CAR 18:0	Fatty Acyls	Fatty acid esters	Fiber Type	SDFP (g/MJ)	-0.596696	58	58	0.00222777	0.18369	0.184028	HMDB00848
HP_QI7127	HILIC-pos	Cer 18:1;O2/15:0	Sphingolipids	Ceramides	Fiber Type	SDFP (g/MJ)	-0.906507	58	58	0.00517782	0.23175	0.30789
CP_QI12163	C8-pos	Cer 18:1;O2/16:0	Sphingolipids	Ceramides	Fiber Type	SDFP (g/MJ)	-0.634071	58	58	0.00454307	0.214558	0.213159	HMDB04949
HP_QI7131	HILIC-pos	Cer 18:1;O2/16:2	Sphingolipids	Ceramides	Fiber Type	SDFP (g/MJ)	1.7684	58	58	0.00616795	0.246578	0.617794
HP_QI6999	HILIC-pos	Cer 18:1;O2/17:0	Sphingolipids	Ceramides	Fiber Type	SDFP (g/MJ)	-1.2102	58	58	4.79604e-05	0.0439543	0.26972
CP_QI6369	C8-pos	Cer 18:1;O2/18:0	Sphingolipids	Ceramides	Fiber Type	SDFP (g/MJ)	-0.755346	58	58	0.00133562	0.160462	0.218524
HP_QI6662	HILIC-pos	Cer 18:1;O2/19:0	Sphingolipids	Ceramides	Fiber Type	SDFP (g/MJ)	-2.96285	58	58	4.00694e-09	2.74395e-05	0.40364
CP_QI11380	C8-pos	Cer 18:1;O2/20:0	Sphingolipids	Ceramides	Fiber Type	SDFP (g/MJ)	-0.849081	58	58	0.000408611	0.0852558	0.217642
HP_QI6474	HILIC-pos	Cer 18:1;O2/20:1	Sphingolipids	Ceramides	Fiber Type	SDFP (g/MJ)	-2.59752	58	58	0.000416842	0.0852558	0.683342
CP_QI11038	C8-pos	Cer 18:1;O2/22:0	Sphingolipids	Ceramides	Fiber Type	SDFP (g/MJ)	-0.77087	58	58	0.00619327	0.246578	0.268004	HMDB04952
HP_QI4875	HILIC-pos	Cholestenone	Steroids and steroid derivatives	Cholestane steroids	Fiber Type	SDFP (g/MJ)	-0.853466	58	58	0.00608935	0.246578	0.29691
CP_QI5296	C8-pos	Cholesterol	Steroids and steroid derivatives	Cholestane steroids	Fiber Type	SDFP (g/MJ)	-1.00787	58	58	0.000116053	0.0504628	0.24055	HMDB00067
CP_QI6633	C8-pos	DG 36:3	Glycerolipids	Diradylglycerols	Fiber Type	SDFP (g/MJ)	1.34325	58	58	0.00454164	0.214558	0.449313	HMDB07219
CP_QI6374	C8-pos	DG 36:4	Glycerolipids	Diradylglycerols	Fiber Type	SDFP (g/MJ)	1.4611	58	58	0.0035331	0.204708	0.473966	HMDB07248
CN_QI21258	C18-neg	eicosatrienoate	Fatty Acyls	Fatty acids and conjugates	Fiber Type	SDFP (g/MJ)	-0.651323	58	58	0.00223147	0.18369	0.201229	HMDB02925
CN_QI44207	C18-neg	heptanoate	Fatty Acyls	Fatty acids and conjugates	Fiber Type	SDFP (g/MJ)	0.41469	58	58	0.00551385	0.234006	0.142806	HMDB00666
HP_QI9734	HILIC-pos	Indolin-2-one	Indoles and derivatives	Hydroxyindoles	Fiber Type	SDFP (g/MJ)	1.63999	58	58	0.000440261	0.0861402	0.435064
CP_QI3125	C8-pos	Linoleoyl-EA	Carboxylic acids and derivatives	Amino acids, peptides, and analogues	Fiber Type	SDFP (g/MJ)	1.59768	58	58	0.00175367	0.179685	0.48199	HMDB12252
HP_QI9113	HILIC-pos	Linoleoyl-EA	Organonitrogen compounds	Amines	Fiber Type	SDFP (g/MJ)	1.73684	58	58	0.000168336	0.0576381	0.423047	HMDB12252
CP_QI2528	C8-pos	LPC 14:0	Glycerophospholipids	Glycerophosphocholines	Fiber Type	SDFP (g/MJ)	-2.20807	58	58	6.38944e-05	0.0439543	0.504977	HMDB10379
CP_QI3115	C8-pos	LPC 16:0	Glycerophospholipids	Glycerophosphocholines	Fiber Type	SDFP (g/MJ)	-1.18623	58	58	0.00314257	0.204708	0.380494	HMDB10382
HP_QI44976	HILIC-pos	LPC 24:0	Glycerophospholipids	Glycerophosphocholines	Fiber Type	SDFP (g/MJ)	1.79906	58	58	0.00440123	0.213696	0.602469	HMDB10405
HP_QI47938	HILIC-pos	LPE 20:0	Glycerophospholipids	Glycerophosphoethanolamines	Fiber Type	SDFP (g/MJ)	-1.18572	58	58	0.00321197	0.204708	0.382596	HMDB11511
CN_QI14039	C18-neg	masilinate	Prenol lipids	Triterpenoids	Fiber Type	SDFP (g/MJ)	2.90805	58	58	0.00102277	0.137332	0.832554	HMDB02392
HP_QI17069	HILIC-pos	Metronidazole	Azoles	Imidazoles	Fiber Type	SDFP (g/MJ)	1.43639	58	58	0.00199317	0.18199	0.437161	HMDB15052
HP_QI18208	HILIC-pos	N-acetyl-5-Aminosalicylic acid	Coumarins and derivatives	Hydroxycoumarins	Fiber Type	SDFP (g/MJ)	1.53819	58	58	0.000675107	0.113427	0.419346
HP_QI9118	HILIC-pos	Oleoyl-EA	Organonitrogen compounds	Amines	Fiber Type	SDFP (g/MJ)	1.04999	58	58	0.00230236	0.185489	0.326045
CP_QI13743	C8-pos	Oleoyl-EA	Organonitrogen compounds	Amines	Fiber Type	SDFP (g/MJ)	-1.33308	58	58	0.00262444	0.195349	0.420469	HMDB02088
HP_QI40427	HILIC-pos	PC 30:0	Glycerophospholipids	Glycerophosphocholines	Fiber Type	SDFP (g/MJ)	-1.16355	58	58	0.00610078	0.246578	0.40326	HMDB07869
CP_QI12306	C8-pos	PC 30:0	Glycerophospholipids	Glycerophosphocholines	Fiber Type	SDFP (g/MJ)	-1.34512	58	58	0.000676951	0.113427	0.369819	HMDB07869
CP_QI11943	C8-pos	PC 32:0	Glycerophospholipids	Glycerophosphocholines	Fiber Type	SDFP (g/MJ)	-1.08629	58	58	0.00218303	0.18369	0.335819	HMDB07871
CP_QI6212	C8-pos	PC 34:3	Glycerophospholipids	Glycerophosphocholines	Fiber Type	SDFP (g/MJ)	-1.04917	58	58	0.00474209	0.222423	0.35332	HMDB08006
CP_QI12101	C8-pos	PC 40:9	Glycerophospholipids	Glycerophosphocholines	Fiber Type	SDFP (g/MJ)	-2.87868	58	58	0.00594851	0.246578	1.00098	HMDB08731
CP_QI6445	C8-pos	PC P-34:2 or PC O-34:3	Glycerophospholipids	Glycerophosphocholines	Fiber Type	SDFP (g/MJ)	-1.55025	58	58	0.00283046	0.204501	0.493103	HMDB11211
CP_QI6032	C8-pos	PE 34:0	Glycerophospholipids	Glycerophosphocholines	Fiber Type	SDFP (g/MJ)	-1.8418	58	58	5.38535e-05	0.0439543	0.415126	HMDB08925
CP_QI11789	C8-pos	PE 36:0	Glycerophospholipids	Glycerophosphocholines	Fiber Type	SDFP (g/MJ)	-1.53614	58	58	0.000948126	0.132505	0.43555	HMDB08991
HP_QI31306	HILIC-pos	PE P-34:2 or PE O-34:3	Glycerophospholipids	Glycerophosphoethanolamines	Fiber Type	SDFP (g/MJ)	2.0805	58	58	0.00345185	0.204708	0.666116	HMDB11343
CN_QI35072	C18-neg	salicylate			Fiber Type	SDFP (g/MJ)	0.780018	58	58	4.44657e-06	0.01015	0.144777	HMDB01895
CP_QI12455	C8-pos	Sitosterol	Steroids and steroid derivatives	Stigmastanes and derivatives	Fiber Type	SDFP (g/MJ)	3.37336	58	58	0.000265582	0.0647037	0.858126	HMDB00852
HP_QI34527	HILIC-pos	Solanidine	Piperidines	N-acylpiperidines	Fiber Type	SDFP (g/MJ)	2.59051	58	58	0.000107231	0.0504628	0.604317	HMDB03236
CP_QI2357	C8-pos	Sphingosine	Organonitrogen compounds	Amines	Fiber Type	SDFP (g/MJ)	-0.742411	58	58	0.00306924	0.204708	0.230592	HMDB00252
HN_QI38	HILIC-neg	succinate	Carboxylic acids and derivatives	Dicarboxylic acids and derivatives	Fiber Type	SDFP (g/MJ)	-1.18289	58	58	0.000196073	0.0583785	0.293762	HMDB00254
HN_TF97	HILIC-neg	tetrahydro-1-methyl-beta-carboline-3-carboxylate	Harmala alkaloids	NA	Fiber Type	SDFP (g/MJ)	0.990515	58	58	0.00185446	0.179685	0.300703	HMDB37942
CP_QI10286	C8-pos	TG 45:2	Glycerolipids	Triradylglycerols	Fiber Type	SDFP (g/MJ)	1.09887	58	58	0.00248855	0.190726	0.320664	HMDB43170
CP_QI8297	C8-pos	TG 52:3	Glycerolipids	Triradylglycerols	Fiber Type	SDFP (g/MJ)	1.12093	58	58	0.0051308	0.231156	0.382532	HMDB05384
CP_QI9986	C8-pos	TG 52:4	Glycerolipids	Triradylglycerols	Fiber Type	SDFP (g/MJ)	0.944003	58	58	0.00388007	0.209473	0.309936	HMDB05363
CP_QI9808	C8-pos	TG 54:4	Glycerolipids	Triradylglycerols	Fiber Type	SDFP (g/MJ)	1.30673	58	58	0.00190005	0.179685	0.397686	HMDB05370
CP_QI8220	C8-pos	TG 54:5	Glycerolipids	Triradylglycerols	Fiber Type	SDFP (g/MJ)	1.38833	58	58	0.00164807	0.17363	0.416114	HMDB05385
CP_QI8103	C8-pos	TG 54:6	Glycerolipids	Triradylglycerols	Fiber Type	SDFP (g/MJ)	1.54645	58	58	0.000907275	0.131646	0.435621	HMDB05391
HP_QI33853	HILIC-pos	Tridecylamine	Unsaturated hydrocarbons	Unsaturated aliphatic hydrocarbons	Fiber Type	SDFP (g/MJ)	0.728942	58	58	0.00192863	0.179685	0.218896
CN_QI42197	C18-neg	undecanedionate	Fatty Acyls	Fatty acids and conjugates	Fiber Type	SDFP (g/MJ)	0.145857	58	58	0.00372843	0.209473	0.0469422	HMDB00888
CP_QI13872	C8-pos	Eicosapentaenoic acid ethyl ester	Fatty Acyls	Fatty acids and conjugates	Fiber Food Group (FFG)	Rye - TDF%	1.46415	58	58	1.17441e-06	0.00414681	0.264146
HP_QI35494	HILIC-pos	Taurine	Organic sulfonic acids and derivatives	Organosulfonic acids and derivatives	Fiber Food Group (FFG)	Rye - TDF%	-0.64916	58	58	3.44174e-06	0.00589226	0.123953	HMDB00251
CP_QI8163	C8-pos	TG 58:9	Glycerolipids	Triradylglycerols	Fiber Food Group (FFG)	Rye - TDF%	-1.21358	58	58	9.062e-05	0.0643499	0.271777	HMDB05463*
CP_QI13872	C8-pos	Eicosapentaenoic acid ethyl ester	Fatty Acyls	Fatty acids and conjugates	Fiber Food Group (FFG)	Rye - Fiber (g/MJ)	1.46415	58	58	1.17441e-06	0.00414681	0.264146
HP_QI35494	HILIC-pos	Taurine	Organic sulfonic acids and derivatives	Organosulfonic acids and derivatives	Fiber Food Group (FFG)	Rye - Fiber (g/MJ)	-0.64916	58	58	3.44174e-06	0.00589226	0.123953	HMDB00251
CP_QI8163	C8-pos	TG 58:9	Glycerolipids	Triradylglycerols	Fiber Food Group (FFG)	Rye - Fiber (g/MJ)	-1.21358	58	58	9.062e-05	0.0643499	0.271777	HMDB05463*
CP_QI13872	C8-pos	Eicosapentaenoic acid ethyl ester	Fatty Acyls	Fatty acids and conjugates	Fiber Food Group (FFG)	Rye - Fiber (g)	1.46415	58	58	1.17441e-06	0.00414681	0.264146
HP_QI35494	HILIC-pos	Taurine	Organic sulfonic acids and derivatives	Organosulfonic acids and derivatives	Fiber Food Group (FFG)	Rye - Fiber (g)	-0.64916	58	58	3.44174e-06	0.00589226	0.123953	HMDB00251
CP_QI8163	C8-pos	TG 58:9	Glycerolipids	Triradylglycerols	Fiber Food Group (FFG)	Rye - Fiber (g)	-1.21358	58	58	9.062e-05	0.0643499	0.271777	HMDB05463*
HN_TF9	HILIC-neg	3-3-hydroxyphenylpropionate	Phenylpropanoic acids	NA	Fiber Food Group (FFG)	Potatoes - TDF%	1.86519	58	58	0.0014368	0.204983	0.551725	HMDB00375
HP_QI33299	HILIC-pos	7-Methylguanine	Allyl sulfur compounds	NA	Fiber Food Group (FFG)	Potatoes - TDF%	-0.414074	58	58	0.00165157	0.214131	0.1214	HMDB00897
HP_TF7	HILIC-pos	Alloisoleucine	Carboxylic acids and derivatives	Amino acids, peptides, and analogues	Fiber Food Group (FFG)	Potatoes - TDF%	0.531124	58	58	0.00142861	0.204983	0.156107	HMDB00557
HN_QI8	HILIC-neg	aspartate	Carboxylic acids and derivatives	Amino acids, peptides, and analogues	Fiber Food Group (FFG)	Potatoes - TDF%	-1.32654	58	58	0.000102424	0.0574969	0.313199	HMDB00191
HP_QI41594	HILIC-pos	Atenolol	Phenols	Methoxyphenols	Fiber Food Group (FFG)	Potatoes - TDF%	3.53964	58	58	3.2426e-05	0.0444107	0.77334	HMDB01924
HP_QI6662	HILIC-pos	Cer 18:1;O2/19:0	Sphingolipids	Ceramides	Fiber Food Group (FFG)	Potatoes - TDF%	-1.47749	58	58	0.000104408	0.0574969	0.346098
HN_QI13	HILIC-neg	glutamate	Carboxylic acids and derivatives	Amino acids, peptides, and analogues	Fiber Food Group (FFG)	Potatoes - TDF%	-1.22297	58	58	0.000129305	0.0590319	0.292685	HMDB00148
CP_QI6032	C8-pos	PE 34:0	Glycerophospholipids	Glycerophosphocholines	Fiber Food Group (FFG)	Potatoes - TDF%	-1.006	58	58	0.00221277	0.236766	0.311133	HMDB08925*
HN_QI36	HILIC-neg	sebacate	Fatty Acyls	Fatty acids and conjugates	Fiber Food Group (FFG)	Potatoes - TDF%	-0.583061	58	58	0.00197078	0.228745	0.177746	HMDB00792
HP_QI34527	HILIC-pos	Solanidine	Piperidines	N-acylpiperidines	Fiber Food Group (FFG)	Potatoes - TDF%	2.04042	58	58	9.44325e-06	0.0215558	0.409809	HMDB03236
HP_TF7	HILIC-pos	Alloisoleucine	Carboxylic acids and derivatives	Amino acids, peptides, and analogues	Fiber Food Group (FFG)	Potatoes - Fiber (g/MJ)	0.537193	58	58	0.00125762	0.192843	0.155548	HMDB00557
HN_QI8	HILIC-neg	aspartate	Carboxylic acids and derivatives	Amino acids, peptides, and analogues	Fiber Food Group (FFG)	Potatoes - Fiber (g/MJ)	-1.57308	58	58	2.19323e-06	0.00579633	0.292455	HMDB00191
HP_QI41594	HILIC-pos	Atenolol	Phenols	Methoxyphenols	Fiber Food Group (FFG)	Potatoes - Fiber (g/MJ)	3.63057	58	58	2.18533e-05	0.0299303	0.772218	HMDB01924
HN_QI13	HILIC-neg	glutamate	Carboxylic acids and derivatives	Amino acids, peptides, and analogues	Fiber Food Group (FFG)	Potatoes - Fiber (g/MJ)	-1.44801	58	58	3.30976e-06	0.00579633	0.272432	HMDB00148
HN_QI28	HILIC-neg	N-acetylglutamate	Carboxylic acids and derivatives	Amino acids, peptides, and analogues	Fiber Food Group (FFG)	Potatoes - Fiber (g/MJ)	-0.817804	58	58	0.000889698	0.174076	0.229543	HMDB01138
HN_QI36	HILIC-neg	sebacate	Fatty Acyls	Fatty acids and conjugates	Fiber Food Group (FFG)	Potatoes - Fiber (g/MJ)	-0.719828	58	58	9.95499e-05	0.0572476	0.168849	HMDB00792
HP_QI34527	HILIC-pos	Solanidine	Piperidines	N-acylpiperidines	Fiber Food Group (FFG)	Potatoes - Fiber (g/MJ)	1.94287	58	58	3.55835e-05	0.0348108	0.42549	HMDB03236
HN_QI37	HILIC-neg	suberate	Fatty Acyls	Fatty acids and conjugates	Fiber Food Group (FFG)	Potatoes - Fiber (g/MJ)	-0.616287	58	58	0.00116922	0.192843	0.178735	HMDB00893
HN_TF9	HILIC-neg	3-3-hydroxyphenylpropionate	Phenylpropanoic acids	NA	Fiber Food Group (FFG)	Potatoes - Fiber (g)	1.87591	58	58	0.0018933	0.231538	0.570795	HMDB00375
HP_TF7	HILIC-pos	Alloisoleucine	Carboxylic acids and derivatives	Amino acids, peptides, and analogues	Fiber Food Group (FFG)	Potatoes - Fiber (g)	0.529041	58	58	0.00196009	0.231538	0.160432	HMDB00557
HN_QI8	HILIC-neg	aspartate	Carboxylic acids and derivatives	Amino acids, peptides, and analogues	Fiber Food Group (FFG)	Potatoes - Fiber (g)	-1.52114	58	58	9.80295e-06	0.0167827	0.307833	HMDB00191
HP_QI41594	HILIC-pos	Atenolol	Phenols	Methoxyphenols	Fiber Food Group (FFG)	Potatoes - Fiber (g)	3.87439	58	58	7.51464e-06	0.0167827	0.772634	HMDB01924
HN_QI13	HILIC-neg	glutamate	Carboxylic acids and derivatives	Amino acids, peptides, and analogues	Fiber Food Group (FFG)	Potatoes - Fiber (g)	-1.39811	58	58	1.41685e-05	0.0194051	0.286884	HMDB00148
HN_QI28	HILIC-neg	N-acetylglutamate	Carboxylic acids and derivatives	Amino acids, peptides, and analogues	Fiber Food Group (FFG)	Potatoes - Fiber (g)	-0.779887	58	58	0.00201144	0.231538	0.237509	HMDB01138
HN_QI36	HILIC-neg	sebacate	Fatty Acyls	Fatty acids and conjugates	Fiber Food Group (FFG)	Potatoes - Fiber (g)	-0.682169	58	58	0.000354276	0.114225	0.176907	HMDB00792
HP_QI34527	HILIC-pos	Solanidine	Piperidines	N-acylpiperidines	Fiber Food Group (FFG)	Potatoes - Fiber (g)	2.01235	58	58	2.60133e-05	0.0296898	0.431407	HMDB03236
HN_QI37	HILIC-neg	suberate	Fatty Acyls	Fatty acids and conjugates	Fiber Food Group (FFG)	Potatoes - Fiber (g)	-0.597052	58	58	0.00220614	0.236057	0.184784	HMDB00893
CN_QI21193	C18-neg	10-heptadecenoate	Fatty Acyls	Fatty acids and conjugates	Fiber Food Group (FFG)	Other Foods - TDF%	0.433878	58	58	0.00540351	0.219505	0.149031	HMDB60038
CP_QI15257	C8-pos	18beta-Glycyrrhetinic acid	Prenol lipids	Triterpenoids	Fiber Food Group (FFG)	Other Foods - TDF%	-0.724314	58	58	0.00208494	0.156898	0.221125
HN_TF15	HILIC-neg	4-nitrophenol	Phenols	Nitrophenols	Fiber Food Group (FFG)	Other Foods - TDF%	0.618748	58	58	0.000626335	0.0952093	0.169197	HMDB01232
HP_QI5315	HILIC-pos	alpha-Tocopherol	Antioxidants	Vitamin isoforms	Fiber Food Group (FFG)	Other Foods - TDF%	-0.62004	58	58	0.0028072	0.179965	0.196716
CP_QI12866	C8-pos	Campesterol	Steroids and steroid derivatives	Ergostane steroids	Fiber Food Group (FFG)	Other Foods - TDF%	-0.88396	58	58	0.000354381	0.0674111	0.230243	HMDB02869
HP_QI45313	HILIC-pos	CAR 7:0	Fatty Acyls	Fatty acid esters	Fiber Food Group (FFG)	Other Foods - TDF%	-2.06114	58	58	0.00160807	0.147696	0.58577	HMDB13238
HP_QI44330	HILIC-pos	CAR 8:0	Fatty Acyls	Fatty acid esters	Fiber Food Group (FFG)	Other Foods - TDF%	-1.54582	58	58	0.00315709	0.187998	0.477041	HMDB00791
CP_QI9784	C8-pos	CE 22:4	Steroids and steroid derivatives	Steroid esters	Fiber Food Group (FFG)	Other Foods - TDF%	-1.22847	58	58	2.02936e-05	0.0140593	0.257464	HMDB06729*
HP_QI6999	HILIC-pos	Cer 18:1;O2/17:0	Sphingolipids	Ceramides	Fiber Food Group (FFG)	Other Foods - TDF%	-0.613402	58	58	0.00078483	0.101406	0.169631
HP_QI6474	HILIC-pos	Cer 18:1;O2/20:1	Sphingolipids	Ceramides	Fiber Food Group (FFG)	Other Foods - TDF%	-2.1462	58	58	2.74439e-07	0.000683834	0.355191
CP_QI11483	C8-pos	DG 32:0	Glycerolipids	Diradylglycerols	Fiber Food Group (FFG)	Other Foods - TDF%	0.47538	58	58	0.00505115	0.219505	0.161914	HMDB07098*
CP_QI11773	C8-pos	DG 32:1	Glycerolipids	Diradylglycerols	Fiber Food Group (FFG)	Other Foods - TDF%	0.791396	58	58	2.34871e-06	0.00268066	0.148025	HMDB07099*
CP_QI6132	C8-pos	DG 32:2	Glycerolipids	Diradylglycerols	Fiber Food Group (FFG)	Other Foods - TDF%	1.01369	58	58	0.0013246	0.137437	0.296439	HMDB07128*
CP_QI11372	C8-pos	DG 34:1	Glycerolipids	Diradylglycerols	Fiber Food Group (FFG)	Other Foods - TDF%	0.72129	58	58	0.000198239	0.0502793	0.17928	HMDB07102*
HP_QI3143	HILIC-pos	DG 34:2	Glycerolipids	Diradylglycerols	Fiber Food Group (FFG)	Other Foods - TDF%	1.01176	58	58	0.00492669	0.219078	0.343536
CP_QI11651	C8-pos	DG 34:2	Glycerolipids	Diradylglycerols	Fiber Food Group (FFG)	Other Foods - TDF%	0.84416	58	58	0.000646757	0.0952093	0.231623	HMDB07103*
CP_QI6267	C8-pos	DG 34:3	Glycerolipids	Diradylglycerols	Fiber Food Group (FFG)	Other Foods - TDF%	1.12138	58	58	0.00171595	0.148697	0.337903	HMDB07132*
CP_QI11033	C8-pos	DG 36:1	Glycerolipids	Diradylglycerols	Fiber Food Group (FFG)	Other Foods - TDF%	0.554547	58	58	0.00250212	0.171345	0.173993	HMDB07216*
HP_QI3000	HILIC-pos	DG 36:2	Glycerolipids	Diradylglycerols	Fiber Food Group (FFG)	Other Foods - TDF%	0.932401	58	58	0.00240698	0.171345	0.290978
CP_QI11268	C8-pos	DG 36:2	Glycerolipids	Diradylglycerols	Fiber Food Group (FFG)	Other Foods - TDF%	0.8419	58	58	0.000438102	0.0789506	0.223249	HMDB07218*
CP_QI6633	C8-pos	DG 36:3	Glycerolipids	Diradylglycerols	Fiber Food Group (FFG)	Other Foods - TDF%	0.794172	58	58	0.00684868	0.239027	0.281274	HMDB07219*
CN_QI12070	C18-neg	hexadecanedioate	Fatty Acyls	Fatty acids and conjugates	Fiber Food Group (FFG)	Other Foods - TDF%	0.340451	58	58	3.99436e-07	0.000683834	0.0560981	HMDB00672
CP_QI2658	C8-pos	LPE 16:1	Glycerophospholipids	Glycerophosphoethanolamines	Fiber Food Group (FFG)	Other Foods - TDF%	-0.602986	58	58	3.81345e-07	0.000683834	0.0991852
CP_QI3326	C8-pos	LPE 18:1	Glycerophospholipids	Glycerophosphoethanolamines	Fiber Food Group (FFG)	Other Foods - TDF%	-1.04969	58	58	3.55316e-05	0.02212	0.230718	HMDB11506*
CP_QI4129	C8-pos	LPE 22:0	Glycerophospholipids	Glycerophosphoethanolamines	Fiber Food Group (FFG)	Other Foods - TDF%	-0.854324	58	58	0.0016502	0.147696	0.256462	HMDB11520
CN_QI14039	C18-neg	masilinate	Prenol lipids	Triterpenoids	Fiber Food Group (FFG)	Other Foods - TDF%	-1.64007	58	58	0.00255342	0.173127	0.515716	HMDB02392
HP_QI21423	HILIC-pos	Niacinamide	Pyridines and derivatives	Pyridinecarboxylic acids and derivatives	Fiber Food Group (FFG)	Other Foods - TDF%	0.410228	58	58	0.00641382	0.234876	0.144036	HMDB01406
HP_QI14926	HILIC-pos	N-Lauroylglycine	Carboxylic acids and derivatives	Amino acids, peptides, and analogues	Fiber Food Group (FFG)	Other Foods - TDF%	-0.382398	58	58	9.37978e-05	0.0338067	0.0882605	HMDB13272
CN_QI22770	C18-neg	oleate	Fatty Acyls	Fatty acids and conjugates	Fiber Food Group (FFG)	Other Foods - TDF%	0.245298	58	58	0.00283824	0.179965	0.077155	HMDB00207
CN_QI19492	C18-neg	palmitoleate	Fatty Acyls	Fatty acids and conjugates	Fiber Food Group (FFG)	Other Foods - TDF%	0.650235	58	58	7.43719e-05	0.0291519	0.149222	HMDB03229
CP_QI11579	C8-pos	PC P-34:0 or PC O-34:1_A	Glycerophospholipids	Glycerophosphocholines	Fiber Food Group (FFG)	Other Foods - TDF%	-0.977109	58	58	0.00634879	0.234876	0.342638	HMDB11208*
CP_QI11365	C8-pos	SM 18:1;O2/22:1	Sphingolipids	Phosphosphingolipids	Fiber Food Group (FFG)	Other Foods - TDF%	-1.05536	58	58	0.000339087	0.0674111	0.273658	HMDB12104*
CN_QI48856	C18-neg	taurolithocholate	Steroids and steroid derivatives	Bile acids, alcohols and derivatives	Fiber Food Group (FFG)	Other Foods - TDF%	-0.326406	58	58	0.000322352	0.0668929	0.0829296	HMDB00722
CP_QI10307	C8-pos	TG 46:3	Glycerolipids	Triradylglycerols	Fiber Food Group (FFG)	Other Foods - TDF%	0.659226	58	58	5.23299e-05	0.0255968	0.134293	NA
CP_QI9914	C8-pos	TG 47:0	Glycerolipids	Triradylglycerols	Fiber Food Group (FFG)	Other Foods - TDF%	-0.787804	58	58	1.69851e-09	1.16314e-05	0.0971989	HMDB42094*
CP_QI8204	C8-pos	TG 48:1	Glycerolipids	Triradylglycerols	Fiber Food Group (FFG)	Other Foods - TDF%	0.531552	58	58	0.000697676	0.0977529	0.145739	HMDB05359*
CP_QI8105	C8-pos	TG 48:2	Glycerolipids	Triradylglycerols	Fiber Food Group (FFG)	Other Foods - TDF%	0.574342	58	58	0.00421925	0.203475	0.191297	HMDB05376*
CP_QI7852	C8-pos	TG 48:4	Glycerolipids	Triradylglycerols	Fiber Food Group (FFG)	Other Foods - TDF%	1.17357	58	58	0.00630388	0.234876	0.411149	NA
CP_QI9753	C8-pos	TG 49:0	Glycerolipids	Triradylglycerols	Fiber Food Group (FFG)	Other Foods - TDF%	-0.723138	58	58	0.000568152	0.0893306	0.189788	HMDB42095*
CP_QI9790	C8-pos	TG 50:1	Glycerolipids	Triradylglycerols	Fiber Food Group (FFG)	Other Foods - TDF%	0.495176	58	58	0.00197077	0.155154	0.151422	HMDB05360*
CP_QI9912	C8-pos	TG 50:2	Glycerolipids	Triradylglycerols	Fiber Food Group (FFG)	Other Foods - TDF%	0.622283	58	58	0.00454228	0.210172	0.209192	HMDB05377*
CP_QI10026	C8-pos	TG 50:3	Glycerolipids	Triradylglycerols	Fiber Food Group (FFG)	Other Foods - TDF%	0.854979	58	58	0.00556295	0.224089	0.29476	HMDB05433*
CP_QI9682	C8-pos	TG 51:1	Glycerolipids	Triradylglycerols	Fiber Food Group (FFG)	Other Foods - TDF%	-1.14451	58	58	0.00187389	0.152767	0.345218	HMDB42104*
CP_QI9896	C8-pos	TG 53:4	Glycerolipids	Triradylglycerols	Fiber Food Group (FFG)	Other Foods - TDF%	0.64176	58	58	0.00165449	0.147696	0.192703
CP_QI8919	C8-pos	TG 58:1	Glycerolipids	Triradylglycerols	Fiber Food Group (FFG)	Other Foods - TDF%	0.586899	58	58	5.13009e-06	0.00439136	0.108228
CP_QI9351	C8-pos	TG 58:2	Glycerolipids	Triradylglycerols	Fiber Food Group (FFG)	Other Foods - TDF%	0.614706	58	58	0.00077803	0.101406	0.169123
CP_QI8897	C8-pos	TG 59:2	Glycerolipids	Triradylglycerols	Fiber Food Group (FFG)	Other Foods - TDF%	1.14383	58	58	0.000870272	0.108853	0.311293
CP_QI8848	C8-pos	TG 60:3	Glycerolipids	Triradylglycerols	Fiber Food Group (FFG)	Other Foods - TDF%	0.969708	58	58	0.00757827	0.248306	0.347796
CN_QI21193	C18-neg	10-heptadecenoate	Fatty Acyls	Fatty acids and conjugates	Fiber Food Group (FFG)	Other Foods - Fiber (g/MJ)	0.43527	58	58	0.00523237	0.219454	0.148906	HMDB60038
CP_QI15257	C8-pos	18beta-Glycyrrhetinic acid	Prenol lipids	Triterpenoids	Fiber Food Group (FFG)	Other Foods - Fiber (g/MJ)	-0.726792	58	58	0.00199617	0.154039	0.220832
HN_TF15	HILIC-neg	4-nitrophenol	Phenols	Nitrophenols	Fiber Food Group (FFG)	Other Foods - Fiber (g/MJ)	0.617352	58	58	0.000643596	0.0929405	0.169231	HMDB01232
HP_QI5315	HILIC-pos	alpha-Tocopherol	Antioxidants	Vitamin isoforms	Fiber Food Group (FFG)	Other Foods - Fiber (g/MJ)	-0.621023	58	58	0.00275168	0.177769	0.196586
CP_QI12866	C8-pos	Campesterol	Steroids and steroid derivatives	Ergostane steroids	Fiber Food Group (FFG)	Other Foods - Fiber (g/MJ)	-0.885004	58	58	0.000346402	0.0667217	0.230078	HMDB02869
HP_QI45313	HILIC-pos	CAR 7:0	Fatty Acyls	Fatty acid esters	Fiber Food Group (FFG)	Other Foods - Fiber (g/MJ)	-2.06068	58	58	0.00159932	0.146575	0.585197	HMDB13238
HP_QI44330	HILIC-pos	CAR 8:0	Fatty Acyls	Fatty acid esters	Fiber Food Group (FFG)	Other Foods - Fiber (g/MJ)	-1.54851	58	58	0.00307991	0.186648	0.476356	HMDB00791
CP_QI9784	C8-pos	CE 22:4	Steroids and steroid derivatives	Steroid esters	Fiber Food Group (FFG)	Other Foods - Fiber (g/MJ)	-1.22836	58	58	2.02113e-05	0.0139979	0.257361	HMDB06729*
HP_QI6999	HILIC-pos	Cer 18:1;O2/17:0	Sphingolipids	Ceramides	Fiber Food Group (FFG)	Other Foods - Fiber (g/MJ)	-0.61486	58	58	0.000755162	0.0988577	0.169396
HP_QI6474	HILIC-pos	Cer 18:1;O2/20:1	Sphingolipids	Ceramides	Fiber Food Group (FFG)	Other Foods - Fiber (g/MJ)	-2.15034	58	58	2.53067e-07	0.000676974	0.354425
CP_QI11483	C8-pos	DG 32:0	Glycerolipids	Diradylglycerols	Fiber Food Group (FFG)	Other Foods - Fiber (g/MJ)	0.476575	58	58	0.00491959	0.218762	0.161789	HMDB07098*
CP_QI11773	C8-pos	DG 32:1	Glycerolipids	Diradylglycerols	Fiber Food Group (FFG)	Other Foods - Fiber (g/MJ)	0.791493	58	58	2.29346e-06	0.0026176	0.14784	HMDB07099*
CP_QI6132	C8-pos	DG 32:2	Glycerolipids	Diradylglycerols	Fiber Food Group (FFG)	Other Foods - Fiber (g/MJ)	1.01443	58	58	0.00130315	0.13565	0.29614	HMDB07128*
CP_QI11372	C8-pos	DG 34:1	Glycerolipids	Diradylglycerols	Fiber Food Group (FFG)	Other Foods - Fiber (g/MJ)	0.721933	58	58	0.000194327	0.0492871	0.179161	HMDB07102*
HP_QI3143	HILIC-pos	DG 34:2	Glycerolipids	Diradylglycerols	Fiber Food Group (FFG)	Other Foods - Fiber (g/MJ)	1.01084	58	58	0.0049564	0.218977	0.34348
CP_QI11651	C8-pos	DG 34:2	Glycerolipids	Diradylglycerols	Fiber Food Group (FFG)	Other Foods - Fiber (g/MJ)	0.844405	58	58	0.000641595	0.0929405	0.231524	HMDB07103*
CP_QI6267	C8-pos	DG 34:3	Glycerolipids	Diradylglycerols	Fiber Food Group (FFG)	Other Foods - Fiber (g/MJ)	1.12229	58	58	0.00169092	0.146575	0.337658	HMDB07132*
CP_QI11033	C8-pos	DG 36:1	Glycerolipids	Diradylglycerols	Fiber Food Group (FFG)	Other Foods - Fiber (g/MJ)	0.554823	58	58	0.0024809	0.169892	0.173917	HMDB07216*
HP_QI3000	HILIC-pos	DG 36:2	Glycerolipids	Diradylglycerols	Fiber Food Group (FFG)	Other Foods - Fiber (g/MJ)	0.932283	58	58	0.00240228	0.169892	0.290877
CP_QI11268	C8-pos	DG 36:2	Glycerolipids	Diradylglycerols	Fiber Food Group (FFG)	Other Foods - Fiber (g/MJ)	0.842293	58	58	0.000433214	0.0780697	0.223139	HMDB07218*
CP_QI6633	C8-pos	DG 36:3	Glycerolipids	Diradylglycerols	Fiber Food Group (FFG)	Other Foods - Fiber (g/MJ)	0.794354	58	58	0.00681836	0.23792	0.281174	HMDB07219*
CN_QI12070	C18-neg	hexadecanedioate	Fatty Acyls	Fatty acids and conjugates	Fiber Food Group (FFG)	Other Foods - Fiber (g/MJ)	0.340431	58	58	3.95429e-07	0.000676974	0.056057	HMDB00672
CP_QI2658	C8-pos	LPE 16:1	Glycerophospholipids	Glycerophosphoethanolamines	Fiber Food Group (FFG)	Other Foods - Fiber (g/MJ)	-0.603385	58	58	3.72699e-07	0.000676974	0.0991493
CP_QI3326	C8-pos	LPE 18:1	Glycerophospholipids	Glycerophosphoethanolamines	Fiber Food Group (FFG)	Other Foods - Fiber (g/MJ)	-1.04875	58	58	3.60102e-05	0.022418	0.230714	HMDB11506*
CP_QI4129	C8-pos	LPE 22:0	Glycerophospholipids	Glycerophosphoethanolamines	Fiber Food Group (FFG)	Other Foods - Fiber (g/MJ)	-0.854684	58	58	0.00163652	0.146575	0.256351	HMDB11520
CN_QI14039	C18-neg	masilinate	Prenol lipids	Triterpenoids	Fiber Food Group (FFG)	Other Foods - Fiber (g/MJ)	-1.63563	58	58	0.0026215	0.175167	0.515814	HMDB02392
HP_QI21423	HILIC-pos	Niacinamide	Pyridines and derivatives	Pyridinecarboxylic acids and derivatives	Fiber Food Group (FFG)	Other Foods - Fiber (g/MJ)	0.41128	58	58	0.00625747	0.233293	0.143943	HMDB01406
HP_QI14926	HILIC-pos	N-Lauroylglycine	Carboxylic acids and derivatives	Amino acids, peptides, and analogues	Fiber Food Group (FFG)	Other Foods - Fiber (g/MJ)	-0.381548	58	58	9.81889e-05	0.0353894	0.0883893	HMDB13272
CN_QI22770	C18-neg	oleate	Fatty Acyls	Fatty acids and conjugates	Fiber Food Group (FFG)	Other Foods - Fiber (g/MJ)	0.246146	58	58	0.00272477	0.177707	0.0770558	HMDB00207
CN_QI19492	C18-neg	palmitoleate	Fatty Acyls	Fatty acids and conjugates	Fiber Food Group (FFG)	Other Foods - Fiber (g/MJ)	0.651046	58	58	7.21616e-05	0.0290684	0.149081	HMDB03229
CP_QI11579	C8-pos	PC P-34:0 or PC O-34:1_A	Glycerophospholipids	Glycerophosphocholines	Fiber Food Group (FFG)	Other Foods - Fiber (g/MJ)	-0.977845	58	58	0.00629058	0.233293	0.342485	HMDB11208*
CP_QI11365	C8-pos	SM 18:1;O2/22:1	Sphingolipids	Phosphosphingolipids	Fiber Food Group (FFG)	Other Foods - Fiber (g/MJ)	-1.0559	58	58	0.000334899	0.0667217	0.273507	HMDB12104*
CN_QI48856	C18-neg	taurolithocholate	Steroids and steroid derivatives	Bile acids, alcohols and derivatives	Fiber Food Group (FFG)	Other Foods - Fiber (g/MJ)	-0.326717	58	58	0.00031593	0.0655602	0.0828591	HMDB00722
CP_QI10307	C8-pos	TG 46:3	Glycerolipids	Triradylglycerols	Fiber Food Group (FFG)	Other Foods - Fiber (g/MJ)	0.66018	58	58	5.01058e-05	0.0245089	0.13399	NA
CP_QI9914	C8-pos	TG 47:0	Glycerolipids	Triradylglycerols	Fiber Food Group (FFG)	Other Foods - Fiber (g/MJ)	-0.788413	58	58	1.6075e-09	1.10082e-05	0.0970286	HMDB42094*
CP_QI8204	C8-pos	TG 48:1	Glycerolipids	Triradylglycerols	Fiber Food Group (FFG)	Other Foods - Fiber (g/MJ)	0.534381	58	58	0.000645323	0.0929405	0.145429	HMDB05359*
CP_QI8105	C8-pos	TG 48:2	Glycerolipids	Triradylglycerols	Fiber Food Group (FFG)	Other Foods - Fiber (g/MJ)	0.575983	58	58	0.00409622	0.201805	0.191156	HMDB05376*
CP_QI7852	C8-pos	TG 48:4	Glycerolipids	Triradylglycerols	Fiber Food Group (FFG)	Other Foods - Fiber (g/MJ)	1.17758	58	58	0.00609822	0.233293	0.410782	NA
CP_QI9753	C8-pos	TG 49:0	Glycerolipids	Triradylglycerols	Fiber Food Group (FFG)	Other Foods - Fiber (g/MJ)	-0.722687	58	58	0.000572954	0.0893184	0.18982	HMDB42095*
CP_QI9790	C8-pos	TG 50:1	Glycerolipids	Triradylglycerols	Fiber Food Group (FFG)	Other Foods - Fiber (g/MJ)	0.496008	58	58	0.00192671	0.154039	0.151316	HMDB05360*
CP_QI9912	C8-pos	TG 50:2	Glycerolipids	Triradylglycerols	Fiber Food Group (FFG)	Other Foods - Fiber (g/MJ)	0.622641	58	58	0.00450505	0.209868	0.209102	HMDB05377*
CP_QI10026	C8-pos	TG 50:3	Glycerolipids	Triradylglycerols	Fiber Food Group (FFG)	Other Foods - Fiber (g/MJ)	0.856063	58	58	0.00548414	0.220914	0.2946	HMDB05433*
CP_QI9682	C8-pos	TG 51:1	Glycerolipids	Triradylglycerols	Fiber Food Group (FFG)	Other Foods - Fiber (g/MJ)	-1.14146	58	58	0.00193101	0.154039	0.345434	HMDB42104*
CP_QI9896	C8-pos	TG 53:4	Glycerolipids	Triradylglycerols	Fiber Food Group (FFG)	Other Foods - Fiber (g/MJ)	0.643535	58	58	0.00159536	0.146575	0.192517
CP_QI8919	C8-pos	TG 58:1	Glycerolipids	Triradylglycerols	Fiber Food Group (FFG)	Other Foods - Fiber (g/MJ)	0.587514	58	58	4.93642e-06	0.00422557	0.108049
CP_QI9351	C8-pos	TG 58:2	Glycerolipids	Triradylglycerols	Fiber Food Group (FFG)	Other Foods - Fiber (g/MJ)	0.616188	58	58	0.00075119	0.0988577	0.16897
CP_QI8897	C8-pos	TG 59:2	Glycerolipids	Triradylglycerols	Fiber Food Group (FFG)	Other Foods - Fiber (g/MJ)	1.14617	58	58	0.000834929	0.105881	0.31054
CP_QI8848	C8-pos	TG 60:3	Glycerolipids	Triradylglycerols	Fiber Food Group (FFG)	Other Foods - Fiber (g/MJ)	0.971515	58	58	0.0074446	0.246473	0.34761
CN_QI21193	C18-neg	10-heptadecenoate	Fatty Acyls	Fatty acids and conjugates	Fiber Food Group (FFG)	Other Foods - Fiber (g)	0.430369	58	58	0.00585456	0.233093	0.149341	HMDB60038
CP_QI15257	C8-pos	18beta-Glycyrrhetinic acid	Prenol lipids	Triterpenoids	Fiber Food Group (FFG)	Other Foods - Fiber (g)	-0.718085	58	58	0.00232204	0.168529	0.221841
HN_TF15	HILIC-neg	4-nitrophenol	Phenols	Nitrophenols	Fiber Food Group (FFG)	Other Foods - Fiber (g)	0.62195	58	58	0.000588669	0.0895823	0.169124	HMDB01232
HP_QI5315	HILIC-pos	alpha-Tocopherol	Antioxidants	Vitamin isoforms	Fiber Food Group (FFG)	Other Foods - Fiber (g)	-0.617481	58	58	0.00295458	0.185059	0.19704
CP_QI12866	C8-pos	Campesterol	Steroids and steroid derivatives	Ergostane steroids	Fiber Food Group (FFG)	Other Foods - Fiber (g)	-0.881179	58	58	0.000376015	0.0715264	0.230659	HMDB02869
HP_QI45313	HILIC-pos	CAR 7:0	Fatty Acyls	Fatty acid esters	Fiber Food Group (FFG)	Other Foods - Fiber (g)	-2.06158	58	58	0.00163629	0.148339	0.587251	HMDB13238
HP_QI44330	HILIC-pos	CAR 8:0	Fatty Acyls	Fatty acid esters	Fiber Food Group (FFG)	Other Foods - Fiber (g)	-1.53879	58	58	0.0033629	0.190627	0.478755	HMDB00791
CP_QI9784	C8-pos	CE 22:4	Steroids and steroid derivatives	Steroid esters	Fiber Food Group (FFG)	Other Foods - Fiber (g)	-1.22836	58	58	2.06384e-05	0.0142121	0.257754	HMDB06729*
HP_QI6999	HILIC-pos	Cer 18:1;O2/17:0	Sphingolipids	Ceramides	Fiber Food Group (FFG)	Other Foods - Fiber (g)	-0.609722	58	58	0.000863762	0.111605	0.170206
HP_QI6474	HILIC-pos	Cer 18:1;O2/20:1	Sphingolipids	Ceramides	Fiber Food Group (FFG)	Other Foods - Fiber (g)	-2.13555	58	58	3.36765e-07	0.000707483	0.357111
CP_QI11483	C8-pos	DG 32:0	Glycerolipids	Diradylglycerols	Fiber Food Group (FFG)	Other Foods - Fiber (g)	0.472347	58	58	0.00539671	0.22093	0.162221	HMDB07098*
CP_QI11773	C8-pos	DG 32:1	Glycerolipids	Diradylglycerols	Fiber Food Group (FFG)	Other Foods - Fiber (g)	0.791063	58	58	2.49673e-06	0.0028496	0.148475	HMDB07099*
CP_QI6132	C8-pos	DG 32:2	Glycerolipids	Diradylglycerols	Fiber Food Group (FFG)	Other Foods - Fiber (g)	1.0117	58	58	0.00138105	0.143295	0.297168	HMDB07128*
CP_QI11372	C8-pos	DG 34:1	Glycerolipids	Diradylglycerols	Fiber Food Group (FFG)	Other Foods - Fiber (g)	0.719529	58	58	0.000208991	0.0530062	0.179582	HMDB07102*
HP_QI3143	HILIC-pos	DG 34:2	Glycerolipids	Diradylglycerols	Fiber Food Group (FFG)	Other Foods - Fiber (g)	1.0137	58	58	0.00486804	0.21647	0.343688
CP_QI11651	C8-pos	DG 34:2	Glycerolipids	Diradylglycerols	Fiber Food Group (FFG)	Other Foods - Fiber (g)	0.843329	58	58	0.000661982	0.0964522	0.23188	HMDB07103*
CP_QI6267	C8-pos	DG 34:3	Glycerolipids	Diradylglycerols	Fiber Food Group (FFG)	Other Foods - Fiber (g)	1.11886	58	58	0.00178331	0.148339	0.338508	HMDB07132*
CP_QI11033	C8-pos	DG 36:1	Glycerolipids	Diradylglycerols	Fiber Food Group (FFG)	Other Foods - Fiber (g)	0.553721	58	58	0.00256193	0.173704	0.174186	HMDB07216*
HP_QI3000	HILIC-pos	DG 36:2	Glycerolipids	Diradylglycerols	Fiber Food Group (FFG)	Other Foods - Fiber (g)	0.932418	58	58	0.00242585	0.169655	0.291238
CP_QI11268	C8-pos	DG 36:2	Glycerolipids	Diradylglycerols	Fiber Food Group (FFG)	Other Foods - Fiber (g)	0.840709	58	58	0.000452019	0.0814585	0.223531	HMDB07218*
CP_QI6633	C8-pos	DG 36:3	Glycerolipids	Diradylglycerols	Fiber Food Group (FFG)	Other Foods - Fiber (g)	0.793508	58	58	0.00693932	0.240167	0.281529	HMDB07219*
CN_QI12070	C18-neg	hexadecanedioate	Fatty Acyls	Fatty acids and conjugates	Fiber Food Group (FFG)	Other Foods - Fiber (g)	0.340404	58	58	4.1325e-07	0.000707483	0.0562116	HMDB00672
CP_QI2658	C8-pos	LPE 16:1	Glycerophospholipids	Glycerophosphoethanolamines	Fiber Food Group (FFG)	Other Foods - Fiber (g)	-0.601872	58	58	4.06491e-07	0.000707483	0.0992929
CP_QI3326	C8-pos	LPE 18:1	Glycerophospholipids	Glycerophosphoethanolamines	Fiber Food Group (FFG)	Other Foods - Fiber (g)	-1.05168	58	58	3.46007e-05	0.0215405	0.230751	HMDB11506*
CP_QI4129	C8-pos	LPE 22:0	Glycerophospholipids	Glycerophosphoethanolamines	Fiber Food Group (FFG)	Other Foods - Fiber (g)	-0.853213	58	58	0.0016893	0.148339	0.256747	HMDB11520
CN_QI14039	C18-neg	masilinate	Prenol lipids	Triterpenoids	Fiber Food Group (FFG)	Other Foods - Fiber (g)	-1.65039	58	58	0.00240209	0.169655	0.515499	HMDB02392
HP_QI21423	HILIC-pos	Niacinamide	Pyridines and derivatives	Pyridinecarboxylic acids and derivatives	Fiber Food Group (FFG)	Other Foods - Fiber (g)	0.407538	58	58	0.00682621	0.240167	0.144267	HMDB01406
HP_QI14926	HILIC-pos	N-Lauroylglycine	Carboxylic acids and derivatives	Amino acids, peptides, and analogues	Fiber Food Group (FFG)	Other Foods - Fiber (g)	-0.38443	58	58	8.40271e-05	0.0302852	0.0879496	HMDB13272
CN_QI22770	C18-neg	oleate	Fatty Acyls	Fatty acids and conjugates	Fiber Food Group (FFG)	Other Foods - Fiber (g)	0.243174	58	58	0.00313979	0.188608	0.0773979	HMDB00207
CN_QI19492	C18-neg	palmitoleate	Fatty Acyls	Fatty acids and conjugates	Fiber Food Group (FFG)	Other Foods - Fiber (g)	0.648082	58	58	8.04175e-05	0.0302852	0.149578	HMDB03229
CP_QI11579	C8-pos	PC P-34:0 or PC O-34:1_A	Glycerophospholipids	Glycerophosphocholines	Fiber Food Group (FFG)	Other Foods - Fiber (g)	-0.975051	58	58	0.00650772	0.239596	0.343023	HMDB11208*
CP_QI11365	C8-pos	SM 18:1;O2/22:1	Sphingolipids	Phosphosphingolipids	Fiber Food Group (FFG)	Other Foods - Fiber (g)	-1.05377	58	58	0.00035089	0.0687879	0.274044	HMDB12104*
CN_QI48856	C18-neg	taurolithocholate	Steroids and steroid derivatives	Bile acids, alcohols and derivatives	Fiber Food Group (FFG)	Other Foods - Fiber (g)	-0.32554	58	58	0.000340209	0.0687879	0.0831105	HMDB00722
CP_QI10307	C8-pos	TG 46:3	Glycerolipids	Triradylglycerols	Fiber Food Group (FFG)	Other Foods - Fiber (g)	0.656688	58	58	5.85347e-05	0.026723	0.135065	NA
CP_QI9914	C8-pos	TG 47:0	Glycerolipids	Triradylglycerols	Fiber Food Group (FFG)	Other Foods - Fiber (g)	-0.786083	58	58	1.9706e-09	1.34947e-05	0.0976644	HMDB42094*
CP_QI8204	C8-pos	TG 48:1	Glycerolipids	Triradylglycerols	Fiber Food Group (FFG)	Other Foods - Fiber (g)	0.524695	58	58	0.000840863	0.111605	0.146478	HMDB05359*
CP_QI8105	C8-pos	TG 48:2	Glycerolipids	Triradylglycerols	Fiber Food Group (FFG)	Other Foods - Fiber (g)	0.570333	58	58	0.00453338	0.211648	0.191638	HMDB05376*
CP_QI7852	C8-pos	TG 48:4	Glycerolipids	Triradylglycerols	Fiber Food Group (FFG)	Other Foods - Fiber (g)	1.16351	58	58	0.00684426	0.240167	0.412049	NA
CP_QI9753	C8-pos	TG 49:0	Glycerolipids	Triradylglycerols	Fiber Food Group (FFG)	Other Foods - Fiber (g)	-0.724048	58	58	0.000558661	0.0893744	0.189726	HMDB42095*
CP_QI9790	C8-pos	TG 50:1	Glycerolipids	Triradylglycerols	Fiber Food Group (FFG)	Other Foods - Fiber (g)	0.493018	58	58	0.00208784	0.158862	0.151688	HMDB05360*
CP_QI9912	C8-pos	TG 50:2	Glycerolipids	Triradylglycerols	Fiber Food Group (FFG)	Other Foods - Fiber (g)	0.621242	58	58	0.00464591	0.213174	0.209419	HMDB05377*
CP_QI10026	C8-pos	TG 50:3	Glycerolipids	Triradylglycerols	Fiber Food Group (FFG)	Other Foods - Fiber (g)	0.852109	58	58	0.00577264	0.231334	0.295158	HMDB05433*
CP_QI9682	C8-pos	TG 51:1	Glycerolipids	Triradylglycerols	Fiber Food Group (FFG)	Other Foods - Fiber (g)	-1.15162	58	58	0.00174634	0.148339	0.344704	HMDB42104*
CP_QI9896	C8-pos	TG 53:4	Glycerolipids	Triradylglycerols	Fiber Food Group (FFG)	Other Foods - Fiber (g)	0.637273	58	58	0.00181185	0.148339	0.193164
CP_QI8919	C8-pos	TG 58:1	Glycerolipids	Triradylglycerols	Fiber Food Group (FFG)	Other Foods - Fiber (g)	0.585247	58	58	5.67025e-06	0.00485373	0.108683
CP_QI9351	C8-pos	TG 58:2	Glycerolipids	Triradylglycerols	Fiber Food Group (FFG)	Other Foods - Fiber (g)	0.610944	58	58	0.000849749	0.111605	0.169504
CP_QI8897	C8-pos	TG 59:2	Glycerolipids	Triradylglycerols	Fiber Food Group (FFG)	Other Foods - Fiber (g)	1.13795	58	58	0.000963333	0.114705	0.313118
HP_QI33299	HILIC-pos	7-Methylguanine	Allyl sulfur compounds	NA	Fiber Food Group (FFG)	Other Cereal Fiber (g/MJ)	-0.64217	58	58	3.29539e-10	7.52228e-07	0.0698913	HMDB00897
CN_QI14939	C18-neg	9-HETE	Fatty Acyls	Fatty acids and conjugates	Fiber Food Group (FFG)	Other Cereal Fiber (g/MJ)	-0.738842	58	58	0.0032972	0.233006	0.238704	HMDB10222
HP_QI41647	HILIC-pos	CAR 12:0	Fatty Acyls	Fatty acid esters	Fiber Food Group (FFG)	Other Cereal Fiber (g/MJ)	-0.806252	58	58	0.00278539	0.233006	0.246463	HMDB02250
CP_QI10030	C8-pos	CE 22:6	Steroids and steroid derivatives	Steroid esters	Fiber Food Group (FFG)	Other Cereal Fiber (g/MJ)	0.890341	58	58	0.000508471	0.116067	0.218177	HMDB06733
HP_QI6662	HILIC-pos	Cer 18:1;O2/19:0	Sphingolipids	Ceramides	Fiber Food Group (FFG)	Other Cereal Fiber (g/MJ)	-1.91695	58	58	2.68767e-10	7.52228e-07	0.237143
HP_QI6474	HILIC-pos	Cer 18:1;O2/20:1	Sphingolipids	Ceramides	Fiber Food Group (FFG)	Other Cereal Fiber (g/MJ)	-2.00679	58	58	4.68895e-06	0.00535165	0.389655
HP_QI51857	HILIC-pos	Choline	Organooxygen compounds	Carbonyl compounds	Fiber Food Group (FFG)	Other Cereal Fiber (g/MJ)	-0.313754	58	58	0.00141265	0.179144	0.0903595	HMDB00097
HN_TF61	HILIC-neg	indole-3-propionate	Indoles and derivatives	Indolyl carboxylic acids and derivatives	Fiber Food Group (FFG)	Other Cereal Fiber (g/MJ)	0.927029	58	58	8.31245e-06	0.00813196	0.180653	HMDB02302
HP_QI37642	HILIC-pos	N-Methylserotonin	Indoles and derivatives	Tryptamines and derivatives	Fiber Food Group (FFG)	Other Cereal Fiber (g/MJ)	1.18724	58	58	0.00168778	0.192475	0.357229	HMDB04369
HN_TF79	HILIC-neg	oxalate	Carboxylic acids and derivatives	Dicarboxylic acids and derivatives	Fiber Food Group (FFG)	Other Cereal Fiber (g/MJ)	-0.506133	58	58	0.000154929	0.0629776	0.121721	HMDB02329
CP_QI6032	C8-pos	PE 34:0	Glycerophospholipids	Glycerophosphocholines	Fiber Food Group (FFG)	Other Cereal Fiber (g/MJ)	-0.996633	58	58	0.000462457	0.109204	0.264422	HMDB08925*
HP_QI30641	HILIC-pos	PE P-38:4 or PE O-38:5	Glycerophospholipids	Glycerophosphocholines	Fiber Food Group (FFG)	Other Cereal Fiber (g/MJ)	1.77328	58	58	0.00410059	0.238448	0.577631	HMDB11386
HN_TF87	HILIC-neg	quinolinate	Pyridines and derivatives	Pyridinecarboxylic acids and derivatives	Fiber Food Group (FFG)	Other Cereal Fiber (g/MJ)	-0.323283	58	58	0.00275284	0.233006	0.100812	HMDB00232
HP_QI34527	HILIC-pos	Solanidine	Piperidines	N-acylpiperidines	Fiber Food Group (FFG)	Other Cereal Fiber (g/MJ)	1.23118	58	58	0.0042877	0.24039	0.410245	HMDB03236
CP_QI10153	C8-pos	TG 44:0	Glycerolipids	Triradylglycerols	Fiber Food Group (FFG)	Other Cereal Fiber (g/MJ)	0.463684	58	58	0.00150298	0.185197	0.132248	HMDB42063*
CP_QI10074	C8-pos	TG 45:0	Glycerolipids	Triradylglycerols	Fiber Food Group (FFG)	Other Cereal Fiber (g/MJ)	0.40328	58	58	0.000560187	0.122036	0.101422	HMDB42093*
CP_QI10286	C8-pos	TG 45:2	Glycerolipids	Triradylglycerols	Fiber Food Group (FFG)	Other Cereal Fiber (g/MJ)	1.10769	58	58	1.00018e-10	6.84923e-07	0.0917779	HMDB43170*
CP_QI10307	C8-pos	TG 46:3	Glycerolipids	Triradylglycerols	Fiber Food Group (FFG)	Other Cereal Fiber (g/MJ)	0.500743	58	58	0.00431776	0.24039	0.159789	NA
CP_QI10013	C8-pos	TG 47:1	Glycerolipids	Triradylglycerols	Fiber Food Group (FFG)	Other Cereal Fiber (g/MJ)	0.451166	58	58	0.0007968	0.129916	0.117762	HMDB42100*
CP_QI9581	C8-pos	TG 58:5	Glycerolipids	Triradylglycerols	Fiber Food Group (FFG)	Other Cereal Fiber (g/MJ)	-0.919309	58	58	0.000653353	0.122036	0.235806
HP_QI33299	HILIC-pos	7-Methylguanine	Allyl sulfur compounds	NA	Fiber Food Group (FFG)	Other Cereal Fiber (g)	-0.642393	58	58	3.423e-10	7.81357e-07	0.0699306	HMDB00897
CN_QI14939	C18-neg	9-HETE	Fatty Acyls	Fatty acids and conjugates	Fiber Food Group (FFG)	Other Cereal Fiber (g)	-0.740948	58	58	0.00328516	0.231177	0.239285	HMDB10222
HP_QI41647	HILIC-pos	CAR 12:0	Fatty Acyls	Fatty acid esters	Fiber Food Group (FFG)	Other Cereal Fiber (g)	-0.810566	58	58	0.00269667	0.230835	0.246858	HMDB02250
CP_QI10030	C8-pos	CE 22:6	Steroids and steroid derivatives	Steroid esters	Fiber Food Group (FFG)	Other Cereal Fiber (g)	0.881298	58	58	0.000616937	0.126401	0.220441	HMDB06733
HP_QI6662	HILIC-pos	Cer 18:1;O2/19:0	Sphingolipids	Ceramides	Fiber Food Group (FFG)	Other Cereal Fiber (g)	-1.9304	58	58	2.23019e-10	7.63618e-07	0.237845
HP_QI6474	HILIC-pos	Cer 18:1;O2/20:1	Sphingolipids	Ceramides	Fiber Food Group (FFG)	Other Cereal Fiber (g)	-1.99934	58	58	5.5796e-06	0.00636818	0.39208
HP_QI51857	HILIC-pos	Choline	Organooxygen compounds	Carbonyl compounds	Fiber Food Group (FFG)	Other Cereal Fiber (g)	-0.313878	58	58	0.00144694	0.183494	0.0906305	HMDB00097
HN_TF61	HILIC-neg	indole-3-propionate	Indoles and derivatives	Indolyl carboxylic acids and derivatives	Fiber Food Group (FFG)	Other Cereal Fiber (g)	0.924533	58	58	9.50268e-06	0.00929633	0.181718	HMDB02302
HP_QI37642	HILIC-pos	N-Methylserotonin	Indoles and derivatives	Tryptamines and derivatives	Fiber Food Group (FFG)	Other Cereal Fiber (g)	1.17758	58	58	0.00191304	0.198926	0.358971	HMDB04369
HN_TF79	HILIC-neg	oxalate	Carboxylic acids and derivatives	Dicarboxylic acids and derivatives	Fiber Food Group (FFG)	Other Cereal Fiber (g)	-0.514044	58	58	0.00012441	0.0567971	0.121399	HMDB02329
CP_QI6032	C8-pos	PE 34:0	Glycerophospholipids	Glycerophosphocholines	Fiber Food Group (FFG)	Other Cereal Fiber (g)	-0.992133	58	58	0.000513878	0.121346	0.265706	HMDB08925*
HP_QI30641	HILIC-pos	PE P-38:4 or PE O-38:5	Glycerophospholipids	Glycerophosphocholines	Fiber Food Group (FFG)	Other Cereal Fiber (g)	1.78422	58	58	0.00394651	0.240201	0.578322	HMDB11386
HN_TF87	HILIC-neg	quinolinate	Pyridines and derivatives	Pyridinecarboxylic acids and derivatives	Fiber Food Group (FFG)	Other Cereal Fiber (g)	-0.327124	58	58	0.00246177	0.224776	0.100714	HMDB00232
HP_QI34527	HILIC-pos	Solanidine	Piperidines	N-acylpiperidines	Fiber Food Group (FFG)	Other Cereal Fiber (g)	1.23108	58	58	0.00439613	0.24676	0.411445	HMDB03236
CP_QI10153	C8-pos	TG 44:0	Glycerolipids	Triradylglycerols	Fiber Food Group (FFG)	Other Cereal Fiber (g)	0.451689	58	58	0.00209917	0.202466	0.133886	HMDB42063*
CP_QI10074	C8-pos	TG 45:0	Glycerolipids	Triradylglycerols	Fiber Food Group (FFG)	Other Cereal Fiber (g)	0.394985	58	58	0.000768998	0.131652	0.10273	HMDB42093*
CP_QI10286	C8-pos	TG 45:2	Glycerolipids	Triradylglycerols	Fiber Food Group (FFG)	Other Cereal Fiber (g)	1.10911	58	58	1.36027e-10	7.63618e-07	0.0935384	HMDB43170*
CP_QI10013	C8-pos	TG 47:1	Glycerolipids	Triradylglycerols	Fiber Food Group (FFG)	Other Cereal Fiber (g)	0.44393	58	58	0.0010257	0.153515	0.119125	HMDB42100*
CP_QI9581	C8-pos	TG 58:5	Glycerolipids	Triradylglycerols	Fiber Food Group (FFG)	Other Cereal Fiber (g)	-0.914038	58	58	0.000740142	0.129961	0.237525
HP_QI33299	HILIC-pos	7-Methylguanine	Allyl sulfur compounds	NA	Fiber Food Group (FFG)	Other Cereal Fiber - TDF%	-0.642077	58	58	2.62189e-10	8.55772e-07	0.0691012	HMDB00897
CN_QI14939	C18-neg	9-HETE	Fatty Acyls	Fatty acids and conjugates	Fiber Food Group (FFG)	Other Cereal Fiber - TDF%	-0.724338	58	58	0.00386	0.239851	0.238382	HMDB10222
HP_QI41647	HILIC-pos	CAR 12:0	Fatty Acyls	Fatty acid esters	Fiber Food Group (FFG)	Other Cereal Fiber - TDF%	-0.79498	58	58	0.00306777	0.235989	0.245775	HMDB02250
CP_QI10030	C8-pos	CE 22:6	Steroids and steroid derivatives	Steroid esters	Fiber Food Group (FFG)	Other Cereal Fiber - TDF%	0.912099	58	58	0.000318481	0.0871782	0.213149	HMDB06733
HP_QI6662	HILIC-pos	Cer 18:1;O2/19:0	Sphingolipids	Ceramides	Fiber Food Group (FFG)	Other Cereal Fiber - TDF%	-1.89574	58	58	3.749e-10	8.55772e-07	0.236831
HP_QI6474	HILIC-pos	Cer 18:1;O2/20:1	Sphingolipids	Ceramides	Fiber Food Group (FFG)	Other Cereal Fiber - TDF%	-2.01443	58	58	3.69308e-06	0.00421504	0.385901
HP_QI51857	HILIC-pos	Choline	Organooxygen compounds	Carbonyl compounds	Fiber Food Group (FFG)	Other Cereal Fiber - TDF%	-0.31306	58	58	0.00136616	0.172422	0.0898122	HMDB00097
HN_TF61	HILIC-neg	indole-3-propionate	Indoles and derivatives	Indolyl carboxylic acids and derivatives	Fiber Food Group (FFG)	Other Cereal Fiber - TDF%	0.93211	58	58	6.32098e-06	0.00618373	0.178494	HMDB02302
HP_QI37642	HILIC-pos	N-Methylserotonin	Indoles and derivatives	Tryptamines and derivatives	Fiber Food Group (FFG)	Other Cereal Fiber - TDF%	1.19507	58	58	0.00147755	0.180684	0.354738	HMDB04369
HN_TF79	HILIC-neg	oxalate	Carboxylic acids and derivatives	Dicarboxylic acids and derivatives	Fiber Food Group (FFG)	Other Cereal Fiber - TDF%	-0.49723	58	58	0.000192629	0.0651583	0.121723	HMDB02329
CP_QI6032	C8-pos	PE 34:0	Glycerophospholipids	Glycerophosphocholines	Fiber Food Group (FFG)	Other Cereal Fiber - TDF%	-0.993533	58	58	0.000451376	0.0968907	0.26298	HMDB08925*
HN_TF87	HILIC-neg	quinolinate	Pyridines and derivatives	Pyridinecarboxylic acids and derivatives	Fiber Food Group (FFG)	Other Cereal Fiber - TDF%	-0.315743	58	58	0.00332959	0.235989	0.100641	HMDB00232
CP_QI10153	C8-pos	TG 44:0	Glycerolipids	Triradylglycerols	Fiber Food Group (FFG)	Other Cereal Fiber - TDF%	0.484691	58	58	0.000804649	0.131196	0.129149	HMDB42063*
CP_QI10074	C8-pos	TG 45:0	Glycerolipids	Triradylglycerols	Fiber Food Group (FFG)	Other Cereal Fiber - TDF%	0.419175	58	58	0.000294531	0.0871782	0.0987905	HMDB42093*
CP_QI10286	C8-pos	TG 45:2	Glycerolipids	Triradylglycerols	Fiber Food Group (FFG)	Other Cereal Fiber - TDF%	1.1035	58	58	5.98279e-11	4.09701e-07	0.08877	HMDB43170*
CP_QI10307	C8-pos	TG 46:3	Glycerolipids	Triradylglycerols	Fiber Food Group (FFG)	Other Cereal Fiber - TDF%	0.503671	58	58	0.00378949	0.239851	0.157938	NA
CP_QI10013	C8-pos	TG 47:1	Glycerolipids	Triradylglycerols	Fiber Food Group (FFG)	Other Cereal Fiber - TDF%	0.467791	58	58	0.000438043	0.0968907	0.114714	HMDB42100*
CP_QI9581	C8-pos	TG 58:5	Glycerolipids	Triradylglycerols	Fiber Food Group (FFG)	Other Cereal Fiber - TDF%	-0.921386	58	58	0.00058068	0.116843	0.233448
CN_QI49741	C18-neg	12.13-diHOME	Fatty Acyls	Fatty acids and conjugates	Fiber Food Group (FFG)	Oat - TDF%	0.546656	58	58	0.000297706	0.0764146	0.140354	HMDB04705
CN_QI13676	C18-neg	13-HODE	Fatty Acyls	Lineolic acids and derivatives	Fiber Food Group (FFG)	Oat - TDF%	0.835781	58	58	0.00195092	0.155466	0.255305	HMDB04667
HN_TF3	HILIC-neg	2-aminobutyrate	Carboxylic acids and derivatives	Amino acids, peptides, and analogues	Fiber Food Group (FFG)	Oat - TDF%	-0.747641	58	58	0.00524183	0.217364	0.255828	HMDB00650
HN_TF9	HILIC-neg	3-3-hydroxyphenylpropionate	Phenylpropanoic acids	NA	Fiber Food Group (FFG)	Oat - TDF%	1.88151	58	58	0.00460281	0.210134	0.633353	HMDB00375
HP_QI45561	HILIC-pos	3-Guanidinopropanoic acid	Carboxylic acids and derivatives	Amino acids, peptides, and analogues	Fiber Food Group (FFG)	Oat - TDF%	1.22801	58	58	0.00443748	0.209245	0.410422	HMDB13222
HP_QI9007	HILIC-pos	4-Aminophenol	Phenols		Fiber Food Group (FFG)	Oat - TDF%	2.21402	58	58	2.20467e-06	0.00301952	0.412843
CP_QI12649	C8-pos	5beta-Cholestan-3-one (5b-coprostanone)	Steroids and steroid derivatives	Cholestane steroids	Fiber Food Group (FFG)	Oat - TDF%	-0.557723	58	58	0.00451345	0.210058	0.187343
HP_QI8756	HILIC-pos	5-Hydroxyindoleacetic acid	Indoles and derivatives	Indolyl carboxylic acids and derivatives	Fiber Food Group (FFG)	Oat - TDF%	2.32283	58	58	1.68387e-06	0.00288278	0.42651
CP_QI13099	C8-pos	7-Dehydro-desmosterol	Steroids and steroid derivatives	Cholestane steroids	Fiber Food Group (FFG)	Oat - TDF%	-0.375282	58	58	0.00107042	0.140966	0.105603	HMDB03896
HP_QI33299	HILIC-pos	7-Methylguanine	Allyl sulfur compounds	NA	Fiber Food Group (FFG)	Oat - TDF%	-0.581675	58	58	0.000136732	0.055832	0.137517	HMDB00897
CN_QI11352	C18-neg	9.10-diHOME	Fatty Acyls	Fatty acids and conjugates	Fiber Food Group (FFG)	Oat - TDF%	0.675204	58	58	0.00201243	0.158403	0.206493	HMDB04704
HP_QI48503	HILIC-pos	Alanine	Carboxylic acids and derivatives	Amino acids, peptides, and analogues	Fiber Food Group (FFG)	Oat - TDF%	-0.500971	58	58	0.00153328	0.147886	0.147935	HMDB00161
HP_QI42638	HILIC-pos	Ala-Phe	Diazines	Pyrimidines and pyrimidine derivatives	Fiber Food Group (FFG)	Oat - TDF%	1.36838	58	58	0.00253131	0.169945	0.425373
CP_QI12866	C8-pos	Campesterol	Steroids and steroid derivatives	Ergostane steroids	Fiber Food Group (FFG)	Oat - TDF%	-1.02748	58	58	0.00144417	0.147886	0.30425	HMDB02869
HP_QI39318	HILIC-pos	CAR 18:0	Fatty Acyls	Fatty acid esters	Fiber Food Group (FFG)	Oat - TDF%	-0.433599	58	58	0.00412164	0.205756	0.142659	HMDB00848
CP_QI10085	C8-pos	CE 20:5	Steroids and steroid derivatives	Steroid esters	Fiber Food Group (FFG)	Oat - TDF%	-0.888822	58	58	0.00417184	0.205756	0.284918	HMDB06731
CP_QI8238	C8-pos	CE 22:5	Steroids and steroid derivatives	Steroid esters	Fiber Food Group (FFG)	Oat - TDF%	-0.992996	58	58	0.00158498	0.1487	0.286689	HMDB10375*
HP_QI6999	HILIC-pos	Cer 18:1;O2/17:0	Sphingolipids	Ceramides	Fiber Food Group (FFG)	Oat - TDF%	-0.844975	58	58	0.000339603	0.0764146	0.218073
HP_QI6662	HILIC-pos	Cer 18:1;O2/19:0	Sphingolipids	Ceramides	Fiber Food Group (FFG)	Oat - TDF%	-2.13419	58	58	8.64127e-08	0.000591754	0.326816
CP_QI11380	C8-pos	Cer 18:1;O2/20:0	Sphingolipids	Ceramides	Fiber Food Group (FFG)	Oat - TDF%	-0.534825	58	58	0.00476887	0.212228	0.177481
HP_QI6474	HILIC-pos	Cer 18:1;O2/20:1	Sphingolipids	Ceramides	Fiber Food Group (FFG)	Oat - TDF%	-2.65379	58	58	1.34546e-06	0.00288278	0.480162
HP_QI4875	HILIC-pos	Cholestenone	Steroids and steroid derivatives	Cholestane steroids	Fiber Food Group (FFG)	Oat - TDF%	-0.894196	58	58	0.000158836	0.0559254	0.218153
CP_QI5296	C8-pos	Cholesterol	Steroids and steroid derivatives	Cholestane steroids	Fiber Food Group (FFG)	Oat - TDF%	-0.782961	58	58	0.000137982	0.055832	0.18929	HMDB00067
HP_QI51857	HILIC-pos	Choline	Organooxygen compounds	Carbonyl compounds	Fiber Food Group (FFG)	Oat - TDF%	-0.382196	58	58	0.00226904	0.169945	0.11565	HMDB00097
HP_QI5855	HILIC-pos	Daidzein	Carboxylic acids and derivatives	Amino acids, peptides, and analogues	Fiber Food Group (FFG)	Oat - TDF%	0.348799	58	58	0.00246059	0.169945	0.109238
CP_QI11651	C8-pos	DG 34:2	Glycerolipids	Diradylglycerols	Fiber Food Group (FFG)	Oat - TDF%	0.906671	58	58	0.00487515	0.214087	0.306865	HMDB07103*
HP_QI3000	HILIC-pos	DG 36:2	Glycerolipids	Diradylglycerols	Fiber Food Group (FFG)	Oat - TDF%	1.1074	58	58	0.00607581	0.235069	0.38612
CP_QI11268	C8-pos	DG 36:2	Glycerolipids	Diradylglycerols	Fiber Food Group (FFG)	Oat - TDF%	1.00399	58	58	0.00117288	0.142498	0.290785	HMDB07218*
CP_QI6633	C8-pos	DG 36:3	Glycerolipids	Diradylglycerols	Fiber Food Group (FFG)	Oat - TDF%	1.16711	58	58	0.00165662	0.153295	0.349873	HMDB07219*
CP_QI6374	C8-pos	DG 36:4	Glycerolipids	Diradylglycerols	Fiber Food Group (FFG)	Oat - TDF%	1.1971	58	58	0.00241553	0.169945	0.373191	HMDB07248*
CN_QI21258	C18-neg	eicosatrienoate	Fatty Acyls	Fatty acids and conjugates	Fiber Food Group (FFG)	Oat - TDF%	-0.518378	58	58	0.00172806	0.155466	0.155626	HMDB02925
HP_QI3220	HILIC-pos	glycidyl linoleate	Prenol lipids	Diterpenoids	Fiber Food Group (FFG)	Oat - TDF%	1.18832	58	58	0.00334324	0.190047	0.385206
HN_TF61	HILIC-neg	indole-3-propionate	Indoles and derivatives	Indolyl carboxylic acids and derivatives	Fiber Food Group (FFG)	Oat - TDF%	0.87291	58	58	0.00128463	0.144216	0.2504	HMDB02302
CP_QI3125	C8-pos	Linoleoyl-EA	Carboxylic acids and derivatives	Amino acids, peptides, and analogues	Fiber Food Group (FFG)	Oat - TDF%	1.41657	58	58	0.000333268	0.0764146	0.367093	HMDB12252
HP_QI9113	HILIC-pos	Linoleoyl-EA	Organonitrogen compounds	Amines	Fiber Food Group (FFG)	Oat - TDF%	1.40407	58	58	0.000114879	0.055832	0.334125	HMDB12252
CP_QI2528	C8-pos	LPC 14:0	Glycerophospholipids	Glycerophosphocholines	Fiber Food Group (FFG)	Oat - TDF%	-1.51469	58	58	0.000598346	0.0975588	0.41194	HMDB10379
CP_QI3115	C8-pos	LPC 16:0	Glycerophospholipids	Glycerophosphocholines	Fiber Food Group (FFG)	Oat - TDF%	-0.884493	58	58	0.00434033	0.209245	0.29289	HMDB10382
HP_QI47575	HILIC-pos	LPC 18:0	Glycerophospholipids	Glycerophosphocholines	Fiber Food Group (FFG)	Oat - TDF%	-0.791415	58	58	0.00513921	0.217364	0.268322	HMDB10384
CP_QI14386	C8-pos	LPC 18:0	Glycerophospholipids	Glycerophosphocholines	Fiber Food Group (FFG)	Oat - TDF%	-0.826708	58	58	0.00509028	0.217364	0.28047	HMDB10384
HP_QI47938	HILIC-pos	LPE 20:0	Glycerophospholipids	Glycerophosphoethanolamines	Fiber Food Group (FFG)	Oat - TDF%	-0.903574	58	58	0.00394718	0.205073	0.297749	HMDB11511
CP_QI14906	C8-pos	MG 18:2	Fatty Acyls	Lineolic acids and derivatives	Fiber Food Group (FFG)	Oat - TDF%	1.16841	58	58	0.00293457	0.183361	0.372003
HP_QI9118	HILIC-pos	Oleoyl-EA	Organonitrogen compounds	Amines	Fiber Food Group (FFG)	Oat - TDF%	0.954714	58	58	0.000317567	0.0764146	0.246423
CP_QI13743	C8-pos	Oleoyl-EA	Organonitrogen compounds	Amines	Fiber Food Group (FFG)	Oat - TDF%	-1.11701	58	58	0.0012069	0.142498	0.324928	HMDB02088
HP_QI40427	HILIC-pos	PC 30:0	Glycerophospholipids	Glycerophosphocholines	Fiber Food Group (FFG)	Oat - TDF%	-1.02206	58	58	0.00193227	0.155466	0.308454	HMDB07869
CP_QI12306	C8-pos	PC 30:0	Glycerophospholipids	Glycerophosphocholines	Fiber Food Group (FFG)	Oat - TDF%	-1.14133	58	58	0.000196273	0.0584382	0.281926	HMDB07869*
CP_QI11943	C8-pos	PC 32:0	Glycerophospholipids	Glycerophosphocholines	Fiber Food Group (FFG)	Oat - TDF%	-0.903336	58	58	0.00106593	0.140966	0.259181	HMDB07871*
CP_QI12175	C8-pos	PC 32:1	Glycerophospholipids	Glycerophosphocholines	Fiber Food Group (FFG)	Oat - TDF%	-1.90778	58	58	0.00395292	0.205073	0.630145	HMDB07873*
CP_QI11566	C8-pos	PC 34:0	Glycerophospholipids	Glycerophosphocholines	Fiber Food Group (FFG)	Oat - TDF%	-0.807215	58	58	0.00553604	0.224324	0.278122	HMDB07970*
CP_QI6212	C8-pos	PC 34:3	Glycerophospholipids	Glycerophosphocholines	Fiber Food Group (FFG)	Oat - TDF%	-0.927953	58	58	0.00123993	0.143916	0.268527	HMDB08006*
CP_QI6445	C8-pos	PC P-34:2 or PC O-34:3	Glycerophospholipids	Glycerophosphocholines	Fiber Food Group (FFG)	Oat - TDF%	-1.38795	58	58	0.000538939	0.0971226	0.37471	HMDB11211*
CP_QI6576	C8-pos	PC P-36:3 or PC O-36:4	Glycerophospholipids	Glycerophosphocholines	Fiber Food Group (FFG)	Oat - TDF%	-1.81622	58	58	0.00581077	0.232454	0.628762	HMDB11310*
CP_QI6032	C8-pos	PE 34:0	Glycerophospholipids	Glycerophosphocholines	Fiber Food Group (FFG)	Oat - TDF%	-1.30034	58	58	0.000303156	0.0764146	0.332273	HMDB08925*
CP_QI11789	C8-pos	PE 36:0	Glycerophospholipids	Glycerophosphocholines	Fiber Food Group (FFG)	Oat - TDF%	-1.36248	58	58	0.000138602	0.055832	0.32624	HMDB08991*
HP_QI31306	HILIC-pos	PE P-34:2 or PE O-34:3	Glycerophospholipids	Glycerophosphoethanolamines	Fiber Food Group (FFG)	Oat - TDF%	1.9558	58	58	0.000279427	0.0764146	0.481405	HMDB11343
CN_QI35072	C18-neg	salicylate			Fiber Food Group (FFG)	Oat - TDF%	0.551809	58	58	7.57947e-05	0.055832	0.125807	HMDB01895
CP_QI12455	C8-pos	Sitosterol	Steroids and steroid derivatives	Stigmastanes and derivatives	Fiber Food Group (FFG)	Oat - TDF%	2.0379	58	58	0.00636464	0.240801	0.714852	HMDB00852
HN_TF97	HILIC-neg	tetrahydro-1-methyl-beta-carboline-3-carboxylate	Harmala alkaloids	NA	Fiber Food Group (FFG)	Oat - TDF%	0.752544	58	58	0.00263321	0.173387	0.237414	HMDB37942
CP_QI10286	C8-pos	TG 45:2	Glycerolipids	Triradylglycerols	Fiber Food Group (FFG)	Oat - TDF%	0.891019	58	58	0.00149508	0.147886	0.244157	HMDB43170*
CP_QI8297	C8-pos	TG 52:3	Glycerolipids	Triradylglycerols	Fiber Food Group (FFG)	Oat - TDF%	0.912343	58	58	0.00356661	0.192316	0.297974	HMDB05384*
CP_QI9986	C8-pos	TG 52:4	Glycerolipids	Triradylglycerols	Fiber Food Group (FFG)	Oat - TDF%	0.754563	58	58	0.00345459	0.192024	0.245257	HMDB05363*
CP_QI8484	C8-pos	TG 54:3	Glycerolipids	Triradylglycerols	Fiber Food Group (FFG)	Oat - TDF%	0.951137	58	58	0.00058775	0.0975588	0.258756	HMDB05405*
CP_QI9808	C8-pos	TG 54:4	Glycerolipids	Triradylglycerols	Fiber Food Group (FFG)	Oat - TDF%	1.06944	58	58	0.00112364	0.142494	0.30896	HMDB05370*
CP_QI8220	C8-pos	TG 54:5	Glycerolipids	Triradylglycerols	Fiber Food Group (FFG)	Oat - TDF%	1.02419	58	58	0.00328843	0.190047	0.331355	HMDB05385*
CP_QI8103	C8-pos	TG 54:6	Glycerolipids	Triradylglycerols	Fiber Food Group (FFG)	Oat - TDF%	1.09948	58	58	0.00306062	0.187135	0.352321	HMDB05391*
CP_TF02	C8-pos	TG 56:3	Glycerolipids	Triradylglycerols	Fiber Food Group (FFG)	Oat - TDF%	0.886321	58	58	0.000568586	0.0975588	0.240416	HMDB05410*
CN_QI49741	C18-neg	12.13-diHOME	Fatty Acyls	Fatty acids and conjugates	Fiber Food Group (FFG)	Oat - Fiber (g/MJ)	0.591393	58	58	4.14325e-05	0.0312227	0.131317	HMDB04705
CN_QI13676	C18-neg	13-HODE	Fatty Acyls	Lineolic acids and derivatives	Fiber Food Group (FFG)	Oat - Fiber (g/MJ)	0.908648	58	58	0.000445628	0.0744308	0.2413	HMDB04667
HP_QI45561	HILIC-pos	3-Guanidinopropanoic acid	Carboxylic acids and derivatives	Amino acids, peptides, and analogues	Fiber Food Group (FFG)	Oat - Fiber (g/MJ)	1.21241	58	58	0.00342211	0.177565	0.391048	HMDB13222
HP_QI9007	HILIC-pos	4-Aminophenol	Phenols		Fiber Food Group (FFG)	Oat - Fiber (g/MJ)	2.20859	58	58	9.9443e-07	0.0029219	0.395072
CP_QI12649	C8-pos	5beta-Cholestan-3-one (5b-coprostanone)	Steroids and steroid derivatives	Cholestane steroids	Fiber Food Group (FFG)	Oat - Fiber (g/MJ)	-0.551515	58	58	0.00381747	0.190818	0.181533
HP_QI8756	HILIC-pos	5-Hydroxyindoleacetic acid	Indoles and derivatives	Indolyl carboxylic acids and derivatives	Fiber Food Group (FFG)	Oat - Fiber (g/MJ)	2.29858	58	58	9.64792e-07	0.0029219	0.409955
CP_QI13099	C8-pos	7-Dehydro-desmosterol	Steroids and steroid derivatives	Cholestane steroids	Fiber Food Group (FFG)	Oat - Fiber (g/MJ)	-0.389414	58	58	0.000371675	0.0707008	0.0986253	HMDB03896
CN_QI11352	C18-neg	9.10-diHOME	Fatty Acyls	Fatty acids and conjugates	Fiber Food Group (FFG)	Oat - Fiber (g/MJ)	0.711674	58	58	0.000640438	0.0895044	0.193972	HMDB04704
HP_QI48503	HILIC-pos	Alanine	Carboxylic acids and derivatives	Amino acids, peptides, and analogues	Fiber Food Group (FFG)	Oat - Fiber (g/MJ)	-0.494235	58	58	0.00131213	0.11823	0.143658	HMDB00161
HP_QI42638	HILIC-pos	Ala-Phe	Diazines	Pyrimidines and pyrimidine derivatives	Fiber Food Group (FFG)	Oat - Fiber (g/MJ)	1.42599	58	58	0.000903371	0.103105	0.39591
CN_QI19794	C18-neg	arachidonate	Fatty Acyls	Fatty acids and conjugates	Fiber Food Group (FFG)	Oat - Fiber (g/MJ)	-0.382543	58	58	0.00556171	0.216618	0.129425	HMDB01043
CP_QI12866	C8-pos	Campesterol	Steroids and steroid derivatives	Ergostane steroids	Fiber Food Group (FFG)	Oat - Fiber (g/MJ)	-1.14973	58	58	0.000186851	0.042124	0.28425	HMDB02869
HP_QI39318	HILIC-pos	CAR 18:0	Fatty Acyls	Fatty acid esters	Fiber Food Group (FFG)	Oat - Fiber (g/MJ)	-0.433068	58	58	0.002744	0.164833	0.134734	HMDB00848
CP_QI8199	C8-pos	CE 20:4	Steroids and steroid derivatives	Steroid esters	Fiber Food Group (FFG)	Oat - Fiber (g/MJ)	-0.620545	58	58	0.00290489	0.171489	0.191544	HMDB06726
CP_QI10085	C8-pos	CE 20:5	Steroids and steroid derivatives	Steroid esters	Fiber Food Group (FFG)	Oat - Fiber (g/MJ)	-0.836068	58	58	0.00450809	0.205022	0.269759	HMDB06731
CP_QI8238	C8-pos	CE 22:5	Steroids and steroid derivatives	Steroid esters	Fiber Food Group (FFG)	Oat - Fiber (g/MJ)	-0.989763	58	58	0.0010264	0.111568	0.2713	HMDB10375*
HP_QI6999	HILIC-pos	Cer 18:1;O2/17:0	Sphingolipids	Ceramides	Fiber Food Group (FFG)	Oat - Fiber (g/MJ)	-0.850541	58	58	0.00017541	0.042124	0.207429
HP_QI6662	HILIC-pos	Cer 18:1;O2/19:0	Sphingolipids	Ceramides	Fiber Food Group (FFG)	Oat - Fiber (g/MJ)	-1.74771	58	58	1.55813e-05	0.0213401	0.356247
CP_QI11380	C8-pos	Cer 18:1;O2/20:0	Sphingolipids	Ceramides	Fiber Food Group (FFG)	Oat - Fiber (g/MJ)	-0.50946	58	58	0.00496273	0.205711	0.169192
HP_QI6474	HILIC-pos	Cer 18:1;O2/20:1	Sphingolipids	Ceramides	Fiber Food Group (FFG)	Oat - Fiber (g/MJ)	-2.22891	58	58	4.97796e-05	0.0312227	0.498813
HP_QI4875	HILIC-pos	Cholestenone	Steroids and steroid derivatives	Cholestane steroids	Fiber Food Group (FFG)	Oat - Fiber (g/MJ)	-0.949349	58	58	2.37645e-05	0.0271232	0.201923
CP_QI5296	C8-pos	Cholesterol	Steroids and steroid derivatives	Cholestane steroids	Fiber Food Group (FFG)	Oat - Fiber (g/MJ)	-0.764847	58	58	0.000124991	0.0416574	0.183361	HMDB00067
HP_QI5855	HILIC-pos	Daidzein	Carboxylic acids and derivatives	Amino acids, peptides, and analogues	Fiber Food Group (FFG)	Oat - Fiber (g/MJ)	0.339752	58	58	0.00240818	0.15437	0.106154
CP_QI11651	C8-pos	DG 34:2	Glycerolipids	Diradylglycerols	Fiber Food Group (FFG)	Oat - Fiber (g/MJ)	0.996468	58	58	0.00125705	0.11823	0.290049	HMDB07103*
CP_QI6267	C8-pos	DG 34:3	Glycerolipids	Diradylglycerols	Fiber Food Group (FFG)	Oat - Fiber (g/MJ)	1.18181	58	58	0.00768095	0.248109	0.422511	HMDB07132*
HP_QI3000	HILIC-pos	DG 36:2	Glycerolipids	Diradylglycerols	Fiber Food Group (FFG)	Oat - Fiber (g/MJ)	1.23431	58	58	0.00143587	0.124374	0.36533
CP_QI11268	C8-pos	DG 36:2	Glycerolipids	Diradylglycerols	Fiber Food Group (FFG)	Oat - Fiber (g/MJ)	1.10408	58	58	0.00019069	0.042124	0.273038	HMDB07218*
CP_QI6633	C8-pos	DG 36:3	Glycerolipids	Diradylglycerols	Fiber Food Group (FFG)	Oat - Fiber (g/MJ)	1.25873	58	58	0.000409196	0.0717975	0.331092	HMDB07219*
CP_QI6374	C8-pos	DG 36:4	Glycerolipids	Diradylglycerols	Fiber Food Group (FFG)	Oat - Fiber (g/MJ)	1.27616	58	58	0.000772278	0.0944385	0.354608	HMDB07248*
CN_QI17039	C18-neg	eicosanedioate	Fatty Acyls	Fatty acids and conjugates	Fiber Food Group (FFG)	Oat - Fiber (g/MJ)	0.5165	58	58	0.00740683	0.246775	0.183575	NA
CN_QI21258	C18-neg	eicosatrienoate	Fatty Acyls	Fatty acids and conjugates	Fiber Food Group (FFG)	Oat - Fiber (g/MJ)	-0.491883	58	58	0.00213834	0.147912	0.150642	HMDB02925
HP_QI3220	HILIC-pos	glycidyl linoleate	Prenol lipids	Diterpenoids	Fiber Food Group (FFG)	Oat - Fiber (g/MJ)	1.30895	58	58	0.000750077	0.0944385	0.364018
CN_QI20376	C18-neg	linoleate	Fatty Acyls	Lineolic acids and derivatives	Fiber Food Group (FFG)	Oat - Fiber (g/MJ)	0.508605	58	58	0.007527	0.246775	0.182373	HMDB00673
CP_QI3125	C8-pos	Linoleoyl-EA	Carboxylic acids and derivatives	Amino acids, peptides, and analogues	Fiber Food Group (FFG)	Oat - Fiber (g/MJ)	1.45537	58	58	0.000130966	0.0416574	0.350482	HMDB12252
HP_QI9113	HILIC-pos	Linoleoyl-EA	Organonitrogen compounds	Amines	Fiber Food Group (FFG)	Oat - Fiber (g/MJ)	1.42978	58	58	4.65114e-05	0.0312227	0.319175	HMDB12252
CP_QI2528	C8-pos	LPC 14:0	Glycerophospholipids	Glycerophosphocholines	Fiber Food Group (FFG)	Oat - Fiber (g/MJ)	-1.55408	58	58	0.00026013	0.0523932	0.393315	HMDB10379
CP_QI3115	C8-pos	LPC 16:0	Glycerophospholipids	Glycerophosphocholines	Fiber Food Group (FFG)	Oat - Fiber (g/MJ)	-0.860686	58	58	0.00401279	0.191976	0.281216	HMDB10382
HP_QI47575	HILIC-pos	LPC 18:0	Glycerophospholipids	Glycerophosphocholines	Fiber Food Group (FFG)	Oat - Fiber (g/MJ)	-0.771366	58	58	0.00453848	0.205022	0.256224	HMDB10384
CP_QI14386	C8-pos	LPC 18:0	Glycerophospholipids	Glycerophosphocholines	Fiber Food Group (FFG)	Oat - Fiber (g/MJ)	-0.832806	58	58	0.00327901	0.176574	0.266539	HMDB10384
CP_QI3326	C8-pos	LPE 18:1	Glycerophospholipids	Glycerophosphoethanolamines	Fiber Food Group (FFG)	Oat - Fiber (g/MJ)	-0.97351	58	58	0.00327088	0.176574	0.314779	HMDB11506*
HP_QI47938	HILIC-pos	LPE 20:0	Glycerophospholipids	Glycerophosphoethanolamines	Fiber Food Group (FFG)	Oat - Fiber (g/MJ)	-0.855127	58	58	0.00478794	0.205022	0.287385	HMDB11511
CP_QI4129	C8-pos	LPE 22:0	Glycerophospholipids	Glycerophosphoethanolamines	Fiber Food Group (FFG)	Oat - Fiber (g/MJ)	-0.966984	58	58	0.00479582	0.205022	0.327243	HMDB11520
HN_QI26	HILIC-neg	malonate	Carboxylic acids and derivatives	Dicarboxylic acids and derivatives	Fiber Food Group (FFG)	Oat - Fiber (g/MJ)	0.496908	58	58	0.00526293	0.212003	0.168223	HMDB00691
CP_QI14906	C8-pos	MG 18:2	Fatty Acyls	Lineolic acids and derivatives	Fiber Food Group (FFG)	Oat - Fiber (g/MJ)	1.2768	58	58	0.000735341	0.0944385	0.353199
HP_QI11591	HILIC-pos	N1-Acetylspermine	Carboxylic acids and derivatives	Carboxylic acid derivatives	Fiber Food Group (FFG)	Oat - Fiber (g/MJ)	-1.04578	58	58	0.00369607	0.186535	0.342548	HMDB01186
HP_QI9118	HILIC-pos	Oleoyl-EA	Organonitrogen compounds	Amines	Fiber Food Group (FFG)	Oat - Fiber (g/MJ)	1.00452	58	58	8.08885e-05	0.0358317	0.233423
CP_QI13743	C8-pos	Oleoyl-EA	Organonitrogen compounds	Amines	Fiber Food Group (FFG)	Oat - Fiber (g/MJ)	-1.09606	58	58	0.00102421	0.111568	0.313382	HMDB02088
HP_QI40427	HILIC-pos	PC 30:0	Glycerophospholipids	Glycerophosphocholines	Fiber Food Group (FFG)	Oat - Fiber (g/MJ)	-1.00761	58	58	0.00164929	0.126903	0.298846	HMDB07869
CP_QI12306	C8-pos	PC 30:0	Glycerophospholipids	Glycerophosphocholines	Fiber Food Group (FFG)	Oat - Fiber (g/MJ)	-1.10762	58	58	0.000202084	0.0432459	0.274094	HMDB07869*
CP_QI11943	C8-pos	PC 32:0	Glycerophospholipids	Glycerophosphocholines	Fiber Food Group (FFG)	Oat - Fiber (g/MJ)	-0.873318	58	58	0.00113814	0.114618	0.251722	HMDB07871*
CP_QI12175	C8-pos	PC 32:1	Glycerophospholipids	Glycerophosphocholines	Fiber Food Group (FFG)	Oat - Fiber (g/MJ)	-1.73703	58	58	0.00717744	0.243942	0.618382	HMDB07873*
CP_QI11566	C8-pos	PC 34:0	Glycerophospholipids	Glycerophosphocholines	Fiber Food Group (FFG)	Oat - Fiber (g/MJ)	-0.920116	58	58	0.000947971	0.106421	0.261526	HMDB07970*
CP_QI11840	C8-pos	PC 34:1	Glycerophospholipids	Glycerophosphocholines	Fiber Food Group (FFG)	Oat - Fiber (g/MJ)	-0.852987	58	58	0.0070111	0.241576	0.300945	HMDB07972*
CP_QI6212	C8-pos	PC 34:3	Glycerophospholipids	Glycerophosphocholines	Fiber Food Group (FFG)	Oat - Fiber (g/MJ)	-0.903893	58	58	0.00117946	0.11575	0.259507	HMDB08006*
CP_QI6715	C8-pos	PC 38:4	Glycerophospholipids	Glycerophosphocholines	Fiber Food Group (FFG)	Oat - Fiber (g/MJ)	-1.41032	58	58	0.00728462	0.244535	0.503196
CP_QI11579	C8-pos	PC P-34:0 or PC O-34:1_A	Glycerophospholipids	Glycerophosphocholines	Fiber Food Group (FFG)	Oat - Fiber (g/MJ)	-1.3271	58	58	0.00282825	0.168416	0.422085	HMDB11208*
CP_QI6445	C8-pos	PC P-34:2 or PC O-34:3	Glycerophospholipids	Glycerophosphocholines	Fiber Food Group (FFG)	Oat - Fiber (g/MJ)	-1.37627	58	58	0.000400809	0.0717975	0.362069	HMDB11211*
CP_QI6576	C8-pos	PC P-36:3 or PC O-36:4	Glycerophospholipids	Glycerophosphocholines	Fiber Food Group (FFG)	Oat - Fiber (g/MJ)	-1.80123	58	58	0.00470106	0.205022	0.606574	HMDB11310*
CP_QI6032	C8-pos	PE 34:0	Glycerophospholipids	Glycerophosphocholines	Fiber Food Group (FFG)	Oat - Fiber (g/MJ)	-1.12085	58	58	0.0015742	0.124374	0.33306	HMDB08925*
CP_QI11789	C8-pos	PE 36:0	Glycerophospholipids	Glycerophosphocholines	Fiber Food Group (FFG)	Oat - Fiber (g/MJ)	-1.3613	58	58	8.37189e-05	0.0358317	0.311316	HMDB08991*
HP_QI31306	HILIC-pos	PE P-34:2 or PE O-34:3	Glycerophospholipids	Glycerophosphoethanolamines	Fiber Food Group (FFG)	Oat - Fiber (g/MJ)	1.79178	58	58	0.000762551	0.0944385	0.485692	HMDB11343
CN_QI35072	C18-neg	salicylate			Fiber Food Group (FFG)	Oat - Fiber (g/MJ)	0.530884	58	58	9.55071e-05	0.0384725	0.123253	HMDB01895
CP_QI2357	C8-pos	Sphingosine	Organonitrogen compounds	Amines	Fiber Food Group (FFG)	Oat - Fiber (g/MJ)	-0.532664	58	58	0.00350888	0.180668	0.166357	HMDB00252
HN_QI38	HILIC-neg	succinate	Carboxylic acids and derivatives	Dicarboxylic acids and derivatives	Fiber Food Group (FFG)	Oat - Fiber (g/MJ)	-0.723278	58	58	0.00364532	0.186292	0.236829	HMDB00254
HN_TF97	HILIC-neg	tetrahydro-1-methyl-beta-carboline-3-carboxylate	Harmala alkaloids	NA	Fiber Food Group (FFG)	Oat - Fiber (g/MJ)	0.76623	58	58	0.00154868	0.124374	0.228469	HMDB37942
CP_QI9914	C8-pos	TG 47:0	Glycerolipids	Triradylglycerols	Fiber Food Group (FFG)	Oat - Fiber (g/MJ)	-0.543521	58	58	0.0031983	0.176574	0.173883	HMDB42094*
CP_QI9912	C8-pos	TG 50:2	Glycerolipids	Triradylglycerols	Fiber Food Group (FFG)	Oat - Fiber (g/MJ)	0.840115	58	58	0.00202824	0.141728	0.257686	HMDB05377*
CP_QI8408	C8-pos	TG 52:2	Glycerolipids	Triradylglycerols	Fiber Food Group (FFG)	Oat - Fiber (g/MJ)	0.864562	58	58	0.00152105	0.124374	0.257386	HMDB05369*
CP_QI8297	C8-pos	TG 52:3	Glycerolipids	Triradylglycerols	Fiber Food Group (FFG)	Oat - Fiber (g/MJ)	1.0284	58	58	0.000592471	0.0882009	0.279974	HMDB05384*
CP_QI9986	C8-pos	TG 52:4	Glycerolipids	Triradylglycerols	Fiber Food Group (FFG)	Oat - Fiber (g/MJ)	0.846969	58	58	0.000613606	0.0894036	0.231127	HMDB05363*
CP_QI8484	C8-pos	TG 54:3	Glycerolipids	Triradylglycerols	Fiber Food Group (FFG)	Oat - Fiber (g/MJ)	1.07921	58	58	3.89753e-05	0.0312227	0.238661	HMDB05405*
CP_QI9808	C8-pos	TG 54:4	Glycerolipids	Triradylglycerols	Fiber Food Group (FFG)	Oat - Fiber (g/MJ)	1.17982	58	58	0.000168584	0.042124	0.2896	HMDB05370*
CP_QI8220	C8-pos	TG 54:5	Glycerolipids	Triradylglycerols	Fiber Food Group (FFG)	Oat - Fiber (g/MJ)	1.12928	58	58	0.000723865	0.0944385	0.312984	HMDB05385*
CP_QI8103	C8-pos	TG 54:6	Glycerolipids	Triradylglycerols	Fiber Food Group (FFG)	Oat - Fiber (g/MJ)	1.19887	58	58	0.000765292	0.0944385	0.333293	HMDB05391*
CP_TF02	C8-pos	TG 56:3	Glycerolipids	Triradylglycerols	Fiber Food Group (FFG)	Oat - Fiber (g/MJ)	0.983943	58	58	5.84959e-05	0.0312227	0.223653	HMDB05410*
CN_QI49741	C18-neg	12.13-diHOME	Fatty Acyls	Fatty acids and conjugates	Fiber Food Group (FFG)	Oat - Fiber (g)	0.566135	58	58	8.66741e-05	0.0395696	0.132182	HMDB04705
CN_QI13676	C18-neg	13-HODE	Fatty Acyls	Lineolic acids and derivatives	Fiber Food Group (FFG)	Oat - Fiber (g)	0.893938	58	58	0.000537572	0.0873579	0.241287	HMDB04667
HP_QI45561	HILIC-pos	3-Guanidinopropanoic acid	Carboxylic acids and derivatives	Amino acids, peptides, and analogues	Fiber Food Group (FFG)	Oat - Fiber (g)	1.21441	58	58	0.00322647	0.19417	0.388958	HMDB13222
HP_QI9007	HILIC-pos	4-Aminophenol	Phenols		Fiber Food Group (FFG)	Oat - Fiber (g)	2.3689	58	58	6.78098e-08	0.000464361	0.37315
HP_QI26195	HILIC-pos	4-Pyridoxic acid	Pyridines and derivatives	Pyridinecarboxylic acids and derivatives	Fiber Food Group (FFG)	Oat - Fiber (g)	0.640794	58	58	0.00459085	0.221396	0.213023	HMDB00017
HP_QI8756	HILIC-pos	5-Hydroxyindoleacetic acid	Indoles and derivatives	Indolyl carboxylic acids and derivatives	Fiber Food Group (FFG)	Oat - Fiber (g)	2.32205	58	58	6.11428e-07	0.00209353	0.404702
CP_QI13099	C8-pos	7-Dehydro-desmosterol	Steroids and steroid derivatives	Cholestane steroids	Fiber Food Group (FFG)	Oat - Fiber (g)	-0.382497	58	58	0.000418991	0.086947	0.0976431	HMDB03896
CN_QI11352	C18-neg	9.10-diHOME	Fatty Acyls	Fatty acids and conjugates	Fiber Food Group (FFG)	Oat - Fiber (g)	0.713778	58	58	0.000570454	0.0873579	0.192409	HMDB04704
HP_QI48503	HILIC-pos	Alanine	Carboxylic acids and derivatives	Amino acids, peptides, and analogues	Fiber Food Group (FFG)	Oat - Fiber (g)	-0.486059	58	58	0.00141602	0.131039	0.142066	HMDB00161
HP_QI42638	HILIC-pos	Ala-Phe	Diazines	Pyrimidines and pyrimidine derivatives	Fiber Food Group (FFG)	Oat - Fiber (g)	1.46047	58	58	0.000580947	0.0873579	0.388072
CP_QI12866	C8-pos	Campesterol	Steroids and steroid derivatives	Ergostane steroids	Fiber Food Group (FFG)	Oat - Fiber (g)	-1.05216	58	58	0.000697613	0.0937739	0.290486	HMDB02869
HP_QI39318	HILIC-pos	CAR 18:0	Fatty Acyls	Fatty acid esters	Fiber Food Group (FFG)	Oat - Fiber (g)	-0.404017	58	58	0.00522457	0.225661	0.135992	HMDB00848
CP_QI8199	C8-pos	CE 20:4	Steroids and steroid derivatives	Steroid esters	Fiber Food Group (FFG)	Oat - Fiber (g)	-0.585027	58	58	0.0050967	0.225661	0.194144	HMDB06726
CP_QI8238	C8-pos	CE 22:5	Steroids and steroid derivatives	Steroid esters	Fiber Food Group (FFG)	Oat - Fiber (g)	-0.885056	58	58	0.00355605	0.199605	0.280134	HMDB10375*
HP_QI6999	HILIC-pos	Cer 18:1;O2/17:0	Sphingolipids	Ceramides	Fiber Food Group (FFG)	Oat - Fiber (g)	-0.839972	58	58	0.00021586	0.0527931	0.208637
HP_QI6662	HILIC-pos	Cer 18:1;O2/19:0	Sphingolipids	Ceramides	Fiber Food Group (FFG)	Oat - Fiber (g)	-1.64097	58	58	6.19244e-05	0.0328538	0.368415
HP_QI6474	HILIC-pos	Cer 18:1;O2/20:1	Sphingolipids	Ceramides	Fiber Food Group (FFG)	Oat - Fiber (g)	-2.02913	58	58	0.000261857	0.0618343	0.513768
HP_QI4875	HILIC-pos	Cholestenone	Steroids and steroid derivatives	Cholestane steroids	Fiber Food Group (FFG)	Oat - Fiber (g)	-0.868289	58	58	0.000126835	0.0466425	0.207189
CP_QI5296	C8-pos	Cholesterol	Steroids and steroid derivatives	Cholestane steroids	Fiber Food Group (FFG)	Oat - Fiber (g)	-0.692454	58	58	0.000582948	0.0873579	0.187917	HMDB00067
HP_QI5855	HILIC-pos	Daidzein	Carboxylic acids and derivatives	Amino acids, peptides, and analogues	Fiber Food Group (FFG)	Oat - Fiber (g)	0.334217	58	58	0.0027685	0.179979	0.106044
CP_QI11651	C8-pos	DG 34:2	Glycerolipids	Diradylglycerols	Fiber Food Group (FFG)	Oat - Fiber (g)	0.999524	58	58	0.00115611	0.121801	0.288564	HMDB07103*
HP_QI3000	HILIC-pos	DG 36:2	Glycerolipids	Diradylglycerols	Fiber Food Group (FFG)	Oat - Fiber (g)	1.21256	58	58	0.00170244	0.138471	0.365174
CP_QI11268	C8-pos	DG 36:2	Glycerolipids	Diradylglycerols	Fiber Food Group (FFG)	Oat - Fiber (g)	1.0932	58	58	0.000210661	0.0527931	0.27238	HMDB07218*
CP_QI6633	C8-pos	DG 36:3	Glycerolipids	Diradylglycerols	Fiber Food Group (FFG)	Oat - Fiber (g)	1.24776	58	58	0.000439801	0.0873579	0.330159	HMDB07219*
CP_QI6374	C8-pos	DG 36:4	Glycerolipids	Diradylglycerols	Fiber Food Group (FFG)	Oat - Fiber (g)	1.2785	58	58	0.000712068	0.0937739	0.352524	HMDB07248*
HP_QI3220	HILIC-pos	glycidyl linoleate	Prenol lipids	Diterpenoids	Fiber Food Group (FFG)	Oat - Fiber (g)	1.27165	58	58	0.0010516	0.114307	0.365036
CP_QI3125	C8-pos	Linoleoyl-EA	Carboxylic acids and derivatives	Amino acids, peptides, and analogues	Fiber Food Group (FFG)	Oat - Fiber (g)	1.48466	58	58	8.42825e-05	0.0395696	0.346221	HMDB12252
HP_QI9113	HILIC-pos	Linoleoyl-EA	Organonitrogen compounds	Amines	Fiber Food Group (FFG)	Oat - Fiber (g)	1.45351	58	58	3.07961e-05	0.0301273	0.315833	HMDB12252
CP_QI2528	C8-pos	LPC 14:0	Glycerophospholipids	Glycerophosphocholines	Fiber Food Group (FFG)	Oat - Fiber (g)	-1.4151	58	58	0.000980038	0.114307	0.402723	HMDB10379
HN_QI26	HILIC-neg	malonate	Carboxylic acids and derivatives	Dicarboxylic acids and derivatives	Fiber Food Group (FFG)	Oat - Fiber (g)	0.521489	58	58	0.00305004	0.19417	0.164937	HMDB00691
CP_QI14906	C8-pos	MG 18:2	Fatty Acyls	Lineolic acids and derivatives	Fiber Food Group (FFG)	Oat - Fiber (g)	1.22161	58	58	0.00121034	0.123708	0.354113
HP_QI11591	HILIC-pos	N1-Acetylspermine	Carboxylic acids and derivatives	Carboxylic acid derivatives	Fiber Food Group (FFG)	Oat - Fiber (g)	-1.00837	58	58	0.00514694	0.225661	0.343933	HMDB01186
HP_QI9118	HILIC-pos	Oleoyl-EA	Organonitrogen compounds	Amines	Fiber Food Group (FFG)	Oat - Fiber (g)	1.01377	58	58	6.19691e-05	0.0328538	0.231277
CP_QI13743	C8-pos	Oleoyl-EA	Organonitrogen compounds	Amines	Fiber Food Group (FFG)	Oat - Fiber (g)	-0.968292	58	58	0.00397552	0.209751	0.319795	HMDB02088
HP_QI40427	HILIC-pos	PC 30:0	Glycerophospholipids	Glycerophosphocholines	Fiber Food Group (FFG)	Oat - Fiber (g)	-0.902938	58	58	0.00518559	0.225661	0.306431	HMDB07869
CP_QI12306	C8-pos	PC 30:0	Glycerophospholipids	Glycerophosphocholines	Fiber Food Group (FFG)	Oat - Fiber (g)	-0.99758	58	58	0.000927808	0.111467	0.282281	HMDB07869*
CP_QI11943	C8-pos	PC 32:0	Glycerophospholipids	Glycerophosphocholines	Fiber Food Group (FFG)	Oat - Fiber (g)	-0.794752	58	58	0.00325153	0.19417	0.256407	HMDB07871*
CP_QI11566	C8-pos	PC 34:0	Glycerophospholipids	Glycerophosphocholines	Fiber Food Group (FFG)	Oat - Fiber (g)	-0.838198	58	58	0.0027648	0.179979	0.265914	HMDB07970*
CP_QI6212	C8-pos	PC 34:3	Glycerophospholipids	Glycerophosphocholines	Fiber Food Group (FFG)	Oat - Fiber (g)	-0.810155	58	58	0.00392606	0.209751	0.26582	HMDB08006*
CP_QI11579	C8-pos	PC P-34:0 or PC O-34:1_A	Glycerophospholipids	Glycerophosphocholines	Fiber Food Group (FFG)	Oat - Fiber (g)	-1.25585	58	58	0.0047664	0.225106	0.424676	HMDB11208*
CP_QI6445	C8-pos	PC P-34:2 or PC O-34:3	Glycerophospholipids	Glycerophosphocholines	Fiber Food Group (FFG)	Oat - Fiber (g)	-1.24622	58	58	0.00148155	0.13277	0.369937	HMDB11211*
CP_QI6576	C8-pos	PC P-36:3 or PC O-36:4	Glycerophospholipids	Glycerophosphocholines	Fiber Food Group (FFG)	Oat - Fiber (g)	-1.81217	58	58	0.00436888	0.215238	0.60519	HMDB11310*
CP_QI6032	C8-pos	PE 34:0	Glycerophospholipids	Glycerophosphocholines	Fiber Food Group (FFG)	Oat - Fiber (g)	-0.987081	58	58	0.0058109	0.239717	0.341037	HMDB08925*
CP_QI11789	C8-pos	PE 36:0	Glycerophospholipids	Glycerophosphocholines	Fiber Food Group (FFG)	Oat - Fiber (g)	-1.22572	58	58	0.000461701	0.0873579	0.323921	HMDB08991*
HP_QI31306	HILIC-pos	PE P-34:2 or PE O-34:3	Glycerophospholipids	Glycerophosphoethanolamines	Fiber Food Group (FFG)	Oat - Fiber (g)	1.78998	58	58	0.000698638	0.0937739	0.480323	HMDB11343
CN_QI35072	C18-neg	salicylate			Fiber Food Group (FFG)	Oat - Fiber (g)	0.562217	58	58	2.7619e-05	0.0301273	0.119627	HMDB01895
CP_QI2357	C8-pos	Sphingosine	Organonitrogen compounds	Amines	Fiber Food Group (FFG)	Oat - Fiber (g)	-0.517316	58	58	0.00441144	0.215782	0.166342	HMDB00252
HN_QI38	HILIC-neg	succinate	Carboxylic acids and derivatives	Dicarboxylic acids and derivatives	Fiber Food Group (FFG)	Oat - Fiber (g)	-0.715428	58	58	0.00392164	0.209751	0.236287	HMDB00254
HN_TF97	HILIC-neg	tetrahydro-1-methyl-beta-carboline-3-carboxylate	Harmala alkaloids	NA	Fiber Food Group (FFG)	Oat - Fiber (g)	0.789631	58	58	0.00101313	0.114307	0.225784	HMDB37942
CP_QI9914	C8-pos	TG 47:0	Glycerolipids	Triradylglycerols	Fiber Food Group (FFG)	Oat - Fiber (g)	-0.53141	58	58	0.00381328	0.207735	0.173477	HMDB42094*
CP_QI9912	C8-pos	TG 50:2	Glycerolipids	Triradylglycerols	Fiber Food Group (FFG)	Oat - Fiber (g)	0.835009	58	58	0.00208554	0.160469	0.256879	HMDB05377*
CP_QI8408	C8-pos	TG 52:2	Glycerolipids	Triradylglycerols	Fiber Food Group (FFG)	Oat - Fiber (g)	0.862112	58	58	0.00150592	0.13277	0.256396	HMDB05369*
CP_QI8297	C8-pos	TG 52:3	Glycerolipids	Triradylglycerols	Fiber Food Group (FFG)	Oat - Fiber (g)	1.03061	58	58	0.000544752	0.0873579	0.278502	HMDB05384*
CP_QI9986	C8-pos	TG 52:4	Glycerolipids	Triradylglycerols	Fiber Food Group (FFG)	Oat - Fiber (g)	0.858796	58	58	0.000482859	0.0873579	0.229558	HMDB05363*
CP_QI8484	C8-pos	TG 54:3	Glycerolipids	Triradylglycerols	Fiber Food Group (FFG)	Oat - Fiber (g)	1.08865	58	58	2.97978e-05	0.0301273	0.236543	HMDB05405*
CP_QI9808	C8-pos	TG 54:4	Glycerolipids	Triradylglycerols	Fiber Food Group (FFG)	Oat - Fiber (g)	1.18663	58	58	0.000142723	0.0466425	0.287612	HMDB05370*
CP_QI8220	C8-pos	TG 54:5	Glycerolipids	Triradylglycerols	Fiber Food Group (FFG)	Oat - Fiber (g)	1.1412	58	58	0.000593015	0.0873579	0.310667	HMDB05385*
CP_QI8103	C8-pos	TG 54:6	Glycerolipids	Triradylglycerols	Fiber Food Group (FFG)	Oat - Fiber (g)	1.21392	58	58	0.000612322	0.0873579	0.330785	HMDB05391*
CP_QI9451	C8-pos	TG 56:2	Glycerolipids	Triradylglycerols	Fiber Food Group (FFG)	Oat - Fiber (g)	0.551027	58	58	0.00621676	0.244332	0.19156	HMDB05404*
CP_TF02	C8-pos	TG 56:3	Glycerolipids	Triradylglycerols	Fiber Food Group (FFG)	Oat - Fiber (g)	1.00029	58	58	3.84759e-05	0.0328538	0.22102	HMDB05410*
CP_QI9632	C8-pos	TG 56:4	Glycerolipids	Triradylglycerols	Fiber Food Group (FFG)	Oat - Fiber (g)	0.558825	58	58	0.00626651	0.244332	0.193386	HMDB05398*
CN_QI14405	C18-neg	10-HDoHE/14-HDoHE	Steroids and steroid derivatives	Pregnane steroids	Milk Formula	Milk Formula E%	-1.15039	58	58	0.000284099	0.0511976	0.283392	HMDB60037
CN_QI24443	C18-neg	10-nonadecenoate	Fatty Acyls	Fatty acids and conjugates	Milk Formula	Milk Formula E%	-0.543472	58	58	0.00385432	0.16165	0.172192	HMDB13622
CN_QI14592	C18-neg	11-HDoHE	Steroids and steroid derivatives	Pregnane steroids	Milk Formula	Milk Formula E%	-1.33137	58	58	0.000684156	0.0851837	0.355322	HMDB60040
CN_QI12963	C18-neg	11-HEPE	Fatty Acyls	Fatty acids and conjugates	Milk Formula	Milk Formula E%	-1.06314	58	58	0.00953979	0.237558	0.394041	HMDB12534
CN_QI14381	C18-neg	11-HETE	Fatty Acyls	Fatty acids and conjugates	Milk Formula	Milk Formula E%	-1.14477	58	58	0.00195434	0.123919	0.339946	HMDB04682
CN_QI13223	C18-neg	12-HEPE/8-HEPE	Fatty Acyls	Fatty acids and conjugates	Milk Formula	Milk Formula E%	-1.58253	58	58	0.00140662	0.114823	0.454043	HMDB10202
CN_QI14646	C18-neg	12-HETE/8-HETE	Fatty Acyls	Fatty acids and conjugates	Milk Formula	Milk Formula E%	-1.09075	58	58	0.000347678	0.0580707	0.283653	HMDB06111
CN_QI28102	C18-neg	13-docosenoate	Fatty Acyls	Fatty acids and conjugates	Milk Formula	Milk Formula E%	-0.596537	58	58	0.00392327	0.162828	0.191669	HMDB02068
CN_QI14003	C18-neg	15-HETE	Fatty Acyls	Fatty acids and conjugates	Milk Formula	Milk Formula E%	-1.12731	58	58	0.0035328	0.156956	0.359653	HMDB03876
CN_QI14078	C18-neg	16-HDoHE/17-HDoHE	Steroids and steroid derivatives	Pregnane steroids	Milk Formula	Milk Formula E%	-1.66023	58	58	1.88138e-05	0.0128837	0.333899	HMDB60047
CN_QI26364	C18-neg	17-Methylstearate	Fatty Acyls	Fatty acids and conjugates	Milk Formula	Milk Formula E%	-0.820889	58	58	2.40811e-06	0.00370603	0.144254	HMDB61710
CP_QI15257	C8-pos	18beta-Glycyrrhetinic acid	Prenol lipids	Triterpenoids	Milk Formula	Milk Formula E%	0.950296	58	58	0.00410314	0.165283	0.308002
CN_QI13724	C18-neg	20-HDoHE	Steroids and steroid derivatives	Pregnane steroids	Milk Formula	Milk Formula E%	-0.833292	58	58	0.0056821	0.1887	0.281569	HMDB60048
HP_QI5399	HILIC-pos	4-Hydroxy-3-methylacetophenone	Phenylpropanoic acids	NA	Milk Formula	Milk Formula E%	0.441766	58	58	0.000615209	0.0810183	0.117123
HN_QI2	HILIC-neg	4-pyridoxate	Pyridines and derivatives	Pyridinecarboxylic acids and derivatives	Milk Formula	Milk Formula E%	0.737702	58	58	0.00149707	0.114823	0.213291	HMDB00017
HP_QI26195	HILIC-pos	4-Pyridoxic acid	Pyridines and derivatives	Pyridinecarboxylic acids and derivatives	Milk Formula	Milk Formula E%	0.896716	58	58	0.000475154	0.0681901	0.232396	HMDB00017
CN_QI15215	C18-neg	5-HETE	Fatty Acyls	Fatty acids and conjugates	Milk Formula	Milk Formula E%	-0.754111	58	58	0.00352444	0.156956	0.239927	HMDB11134
CN_QI14939	C18-neg	9-HETE	Fatty Acyls	Fatty acids and conjugates	Milk Formula	Milk Formula E%	-1.33819	58	58	2.76821e-06	0.00370603	0.252609	HMDB10222
HP_QI42638	HILIC-pos	Ala-Phe	Diazines	Pyrimidines and pyrimidine derivatives	Milk Formula	Milk Formula E%	1.43157	58	58	0.00375582	0.160749	0.459658
HP_TF7	HILIC-pos	Alloisoleucine	Carboxylic acids and derivatives	Amino acids, peptides, and analogues	Milk Formula	Milk Formula E%	0.493099	58	58	0.0111554	0.248026	0.183577	HMDB00557
CN_QI19794	C18-neg	arachidonate	Fatty Acyls	Fatty acids and conjugates	Milk Formula	Milk Formula E%	-0.433054	58	58	0.00539889	0.184995	0.145258	HMDB01043
HP_QI10303	HILIC-pos	Arg-Pro	Carboxylic acids and derivatives	Amino acids, peptides, and analogues	Milk Formula	Milk Formula E%	0.79725	58	58	0.000414214	0.0624546	0.200726
CP_QI12624	C8-pos	beta-tocopherol	Indoles and derivatives	Indoles	Milk Formula	Milk Formula E%	0.785991	58	58	0.00900509	0.231434	0.283368
HP_QI3259	HILIC-pos	C34:1 DAG or TAG fragment	Glycerolipids	Diradylglycerols	Milk Formula	Milk Formula E%	2.08438	58	58	0.00697415	0.204974	0.725403	NA
HP_QI56817	HILIC-pos	Cadaverine	Organonitrogen compounds	Amines	Milk Formula	Milk Formula E%	0.878902	58	58	0.00579367	0.188929	0.297514	HMDB02322
HP_QI40790	HILIC-pos	CAR 13:0	Fatty Acyls	Fatty acid esters	Milk Formula	Milk Formula E%	-1.48393	58	58	0.00256429	0.139367	0.453422
HP_QI40722	HILIC-pos	CAR 14:0	Fatty Acyls	Fatty acid esters	Milk Formula	Milk Formula E%	-0.792608	58	58	0.00749441	0.211186	0.278159	HMDB05066
HP_QI40721	HILIC-pos	CAR 14:1	Fatty Acyls	Fatty acid esters	Milk Formula	Milk Formula E%	-1.27854	58	58	0.00337314	0.156956	0.404411	HMDB02014
HP_QI39318	HILIC-pos	CAR 18:0	Fatty Acyls	Fatty acid esters	Milk Formula	Milk Formula E%	-0.474664	58	58	0.0017424	0.11932	0.137061	HMDB00848
HP_QI39478	HILIC-pos	CAR 18:1	Fatty Acyls	Fatty acid esters	Milk Formula	Milk Formula E%	-0.646562	58	58	0.00420859	0.165283	0.210562	HMDB05065
CP_QI8199	C8-pos	CE 20:4	Steroids and steroid derivatives	Steroid esters	Milk Formula	Milk Formula E%	-0.734128	58	58	0.00151918	0.114823	0.210735	HMDB06726
CP_QI10085	C8-pos	CE 20:5	Steroids and steroid derivatives	Steroid esters	Milk Formula	Milk Formula E%	-1.5784	58	58	4.30142e-05	0.0189703	0.331998	HMDB06731
CP_QI10030	C8-pos	CE 22:6	Steroids and steroid derivatives	Steroid esters	Milk Formula	Milk Formula E%	-1.73612	58	58	4.32947e-06	0.00370603	0.306541	HMDB06733
HP_QI6662	HILIC-pos	Cer 18:1;O2/19:0	Sphingolipids	Ceramides	Milk Formula	Milk Formula E%	-1.3289	58	58	0.00314585	0.153877	0.415844
HP_QI6474	HILIC-pos	Cer 18:1;O2/20:1	Sphingolipids	Ceramides	Milk Formula	Milk Formula E%	-1.61988	58	58	0.00485961	0.176099	0.537239
HP_TF12	HILIC-pos	C-Glycosyltryptophan	Benzene and substituted derivatives	Halobenzenes	Milk Formula	Milk Formula E%	-1.65452	58	58	0.000643562	0.083153	0.435064	NA
HP_QI51857	HILIC-pos	Choline	Organooxygen compounds	Carbonyl compounds	Milk Formula	Milk Formula E%	-0.412556	58	58	0.00357511	0.156956	0.131342	HMDB00097
HP_QI8423	HILIC-pos	Cortisol	Steroids and steroid derivatives	Hydroxysteroids	Milk Formula	Milk Formula E%	1.8159	58	58	4.98635e-05	0.0189703	0.387035
HP_QI38930	HILIC-pos	Creatinine	Carboxylic acids and derivatives	Amino acids, peptides, and analogues	Milk Formula	Milk Formula E%	-1.45264	58	58	0.00107308	0.108224	0.405953	HMDB00562
CP_QI5239	C8-pos	delta-tocopherol	Antioxidants	Vitamin isoforms	Milk Formula	Milk Formula E%	1.66686	58	58	1.50932e-10	1.03358e-06	0.206558
CN_QI19148	C18-neg	docosahexaenoate	Fatty Acyls	Fatty acids and conjugates	Milk Formula	Milk Formula E%	-0.584435	58	58	0.00338762	0.156956	0.184444	HMDB02183
CN_QI44568	C18-neg	dodecanedioate	Fatty Acyls	Fatty acids and conjugates	Milk Formula	Milk Formula E%	0.231109	58	58	0.00240802	0.132985	0.0703648	HMDB00623
CN_QI15740	C18-neg	dodecanoate	Fatty Acyls	Fatty acids and conjugates	Milk Formula	Milk Formula E%	0.831349	58	58	0.0102562	0.242801	0.304691	HMDB00638
HP_QI45934	HILIC-pos	DOPA	Carboxylic acids and derivatives	Amino acids, peptides, and analogues	Milk Formula	Milk Formula E%	1.31732	58	58	0.00704411	0.205726	0.468304
CN_QI23340	C18-neg	eicosadienoate	Fatty Acyls	Fatty acids and conjugates	Milk Formula	Milk Formula E%	-0.50058	58	58	0.00197436	0.124041	0.146468	HMDB05060
CN_QI17794	C18-neg	eicosapentaenoate	Fatty Acyls	Fatty acids and conjugates	Milk Formula	Milk Formula E%	-0.766361	58	58	0.00127716	0.113584	0.217157	HMDB01999
HP_QI5268	HILIC-pos	Glycitein	Isoflavonoids	O-methylated isoflavonoids	Milk Formula	Milk Formula E%	0.918794	58	58	0.00134742	0.114823	0.270219
CN_QI48267	C18-neg	glycodeoxycholate	Steroids and steroid derivatives	Bile acids, alcohols and derivatives	Milk Formula	Milk Formula E%	1.84601	58	58	0.00738115	0.208868	0.660369	HMDB00631
CN_QI12070	C18-neg	hexadecanedioate	Fatty Acyls	Fatty acids and conjugates	Milk Formula	Milk Formula E%	0.258062	58	58	0.0107245	0.243504	0.0957781	HMDB00672
HP_TF17	HILIC-pos	Homoarginine	Carboxylic acids and derivatives	Amino acids, peptides, and analogues	Milk Formula	Milk Formula E%	1.62773	58	58	0.00573541	0.1887	0.551129	HMDB00670
HN_TF58	HILIC-neg	homovanillate	Phenylpropanoic acids	NA	Milk Formula	Milk Formula E%	-1.07404	58	58	0.00236555	0.131702	0.327397	HMDB00118
HP_QI49093	HILIC-pos	Hydroxyproline	Carboxylic acids and derivatives	Amino acids, peptides, and analogues	Milk Formula	Milk Formula E%	-0.979535	58	58	0.00365527	0.159435	0.313301	HMDB00725
HN_TF66	HILIC-neg	inositol	Organooxygen compounds	Carbohydrates and carbohydrate conjugates	Milk Formula	Milk Formula E%	-1.14705	58	58	0.00139278	0.114823	0.329277	HMDB00211
HN_TF67	HILIC-neg	isovalerate/valerate/methylbutyrate	Fatty Acyls	Fatty acids and conjugates	Milk Formula	Milk Formula E%	1.17257	58	58	0.00987682	0.24198	0.429026	HMDB00718
HP_QI49329	HILIC-pos	LPC 14:0	Carboxylic acids and derivatives	Amino acids, peptides, and analogues	Milk Formula	Milk Formula E%	-1.79106	58	58	0.00143495	0.114823	0.509135	HMDB10379
HP_QI48339	HILIC-pos	LPC 16:0	Glycerophospholipids	Glycerophosphocholines	Milk Formula	Milk Formula E%	-1.12576	58	58	0.000261749	0.0497904	0.270286	HMDB10382
CP_QI3115	C8-pos	LPC 16:0	Glycerophospholipids	Glycerophosphocholines	Milk Formula	Milk Formula E%	-0.950257	58	58	0.00288703	0.149304	0.292193	HMDB10382
HP_QI48634	HILIC-pos	LPC 16:1	Glycerophospholipids	Glycerophosphocholines	Milk Formula	Milk Formula E%	-2.1766	58	58	0.00159124	0.11515	0.626121	HMDB10383
HP_QI47575	HILIC-pos	LPC 18:0	Glycerophospholipids	Glycerophosphocholines	Milk Formula	Milk Formula E%	-1.0091	58	58	0.000269164	0.0498171	0.242555	HMDB10384
CP_QI14386	C8-pos	LPC 18:0	Glycerophospholipids	Glycerophosphocholines	Milk Formula	Milk Formula E%	-1.01705	58	58	0.000205557	0.0454081	0.253509	HMDB10384
HP_QI47939	HILIC-pos	LPC 18:1	Glycerophospholipids	Glycerophosphocholines	Milk Formula	Milk Formula E%	-0.876551	58	58	0.00653094	0.197893	0.308514	HMDB02815
HP_QI48420	HILIC-pos	LPC 18:3	Glycerophospholipids	Glycerophosphocholines	Milk Formula	Milk Formula E%	-1.14865	58	58	0.000165553	0.0390933	0.262538	HMDB10387
HP_TF10	HILIC-pos	LPC 20:3	Glycerophospholipids	Glycerophosphocholines	Milk Formula	Milk Formula E%	-0.966582	58	58	0.0108306	0.243504	0.355435	HMDB10393
HP_QI49154	HILIC-pos	LPC O-16:0	Glycerophospholipids	Glycerophosphocholines	Milk Formula	Milk Formula E%	-0.837719	58	58	0.00187544	0.121564	0.254838
HP_QI48341	HILIC-pos	LPC O-18:0	Glycerophospholipids	Glycerophosphocholines	Milk Formula	Milk Formula E%	-1.36064	58	58	0.00488922	0.176099	0.452014
CP_QI13919	C8-pos	LPC O-18:0	Glycerophospholipids	Glycerophosphocholines	Milk Formula	Milk Formula E%	-0.904407	58	58	0.0017673	0.119826	0.273426
HP_QI48635	HILIC-pos	LPC P-18:0 or LPC O-18:1_A	Glycerophospholipids	Glycerophosphocholines	Milk Formula	Milk Formula E%	-2.09514	58	58	0.000104365	0.0308112	0.496175	HMDB13122
CP_QI3785	C8-pos	LPE 18:0	Glycerophospholipids	Glycerophosphoethanolamines	Milk Formula	Milk Formula E%	-0.96677	58	58	0.00329634	0.156759	0.312879	HMDB11130
HP_QI37077	HILIC-pos	LPE 18:0-A	Glycerophospholipids	Glycerophosphoethanolamines	Milk Formula	Milk Formula E%	-0.652738	58	58	0.00387129	0.16165	0.215252	HMDB11130
HP_QI48757	HILIC-pos	LPE 18:0-B	Glycerophospholipids	Glycerophosphoethanolamines	Milk Formula	Milk Formula E%	-1.76627	58	58	0.00297759	0.151041	0.547969	HMDB11130
HP_QI47938	HILIC-pos	LPE 20:0	Glycerophospholipids	Glycerophosphoethanolamines	Milk Formula	Milk Formula E%	-1.20051	58	58	2.33924e-05	0.0145629	0.256825	HMDB11511
HP_QI56824	HILIC-pos	Lysine	Carboxylic acids and derivatives	Amino acids, peptides, and analogues	Milk Formula	Milk Formula E%	0.7994	58	58	0.00127211	0.113584	0.225813	HMDB01431
HN_QI26	HILIC-neg	malonate	Carboxylic acids and derivatives	Dicarboxylic acids and derivatives	Milk Formula	Milk Formula E%	0.56243	58	58	0.0049882	0.177912	0.187178	HMDB00691
HP_QI53743	HILIC-pos	Methionine sulfoxide	Carboxylic acids and derivatives	Amino acids, peptides, and analogues	Milk Formula	Milk Formula E%	-1.3391	58	58	0.00148279	0.114823	0.384698	HMDB02005
HP_QI54684	HILIC-pos	Methylimidazoleacetic acid	Diazines	Pyrimidines and pyrimidine derivatives	Milk Formula	Milk Formula E%	-0.644759	58	58	0.00437674	0.168382	0.215771	HMDB02820
CP_QI4311	C8-pos	MG 18:0	Glycerolipids	Monoradylglycerols	Milk Formula	Milk Formula E%	-0.27903	58	58	0.00418501	0.165283	0.0908854	HMDB11131
HP_QI48555	HILIC-pos	N-Acetylcadaverine	Carboxylic acids and derivatives	Carboxylic acid derivatives	Milk Formula	Milk Formula E%	0.835947	58	58	0.0108453	0.243504	0.310219
HP_QI19623	HILIC-pos	N-Acetylvaline	Carboxylic acids and derivatives	Amino acids, peptides, and analogues	Milk Formula	Milk Formula E%	1.23543	58	58	0.0102794	0.242801	0.454149
CN_QI30344	C18-neg	nervonic acid	Fatty Acyls	Fatty acids and conjugates	Milk Formula	Milk Formula E%	-0.735605	58	58	3.69221e-06	0.00370603	0.130979	HMDB02368
CN_QI26759	C18-neg	nonadecanoate	Fatty Acyls	Fatty acids and conjugates	Milk Formula	Milk Formula E%	-0.480591	58	58	0.00119759	0.109348	0.139707	HMDB00772
CP_QI13743	C8-pos	Oleoyl-EA	Organonitrogen compounds	Amines	Milk Formula	Milk Formula E%	-0.905074	58	58	0.00601996	0.191743	0.315197	HMDB02088
CP_QI12306	C8-pos	PC 30:0	Glycerophospholipids	Glycerophosphocholines	Milk Formula	Milk Formula E%	-0.862497	58	58	0.0036802	0.159506	0.28273	HMDB07869
HP_QI40111	HILIC-pos	PC 32:0	Glycerophospholipids	Glycerophosphocholines	Milk Formula	Milk Formula E%	-0.79682	58	58	0.00558677	0.18754	0.267168
CP_QI11943	C8-pos	PC 32:0	Glycerophospholipids	Glycerophosphocholines	Milk Formula	Milk Formula E%	-0.880102	58	58	0.0006737	0.0851837	0.242375	HMDB07871
CP_QI12175	C8-pos	PC 32:1	Glycerophospholipids	Glycerophosphocholines	Milk Formula	Milk Formula E%	-2.0001	58	58	0.00204207	0.12648	0.598671	HMDB07873
HP_QI39838	HILIC-pos	PC 34:1	Glycerophospholipids	Glycerophosphocholines	Milk Formula	Milk Formula E%	-1.02535	58	58	0.00188168	0.121564	0.301437
CP_QI11840	C8-pos	PC 34:1	Glycerophospholipids	Glycerophosphocholines	Milk Formula	Milk Formula E%	-1.05657	58	58	0.00164788	0.11515	0.307077	HMDB07972
CP_QI6212	C8-pos	PC 34:3	Glycerophospholipids	Glycerophosphocholines	Milk Formula	Milk Formula E%	-0.896332	58	58	0.00100818	0.108224	0.256261	HMDB08006
CP_QI11441	C8-pos	PC 36:1	Glycerophospholipids	Glycerophosphocholines	Milk Formula	Milk Formula E%	-0.848624	58	58	0.00445166	0.169361	0.284581	HMDB08038
CP_QI6715	C8-pos	PC 38:4	Glycerophospholipids	Glycerophosphocholines	Milk Formula	Milk Formula E%	-1.53736	58	58	0.0031342	0.153877	0.4833
CP_QI12092	C8-pos	PC 38:6	Glycerophospholipids	Glycerophosphocholines	Milk Formula	Milk Formula E%	-2.17208	58	58	0.00461712	0.172947	0.715861	HMDB07991
CP_QI12101	C8-pos	PC 40:9	Glycerophospholipids	Glycerophosphocholines	Milk Formula	Milk Formula E%	-2.59612	58	58	0.00110425	0.108224	0.720131	HMDB08731
CP_QI6445	C8-pos	PC P-34:2 or PC O-34:3	Glycerophospholipids	Glycerophosphocholines	Milk Formula	Milk Formula E%	-1.24464	58	58	0.00104776	0.108224	0.357158	HMDB11211
HP_QI39620	HILIC-pos	PC P-36:1 or PC O-36:2	Glycerophospholipids	Glycerophosphocholines	Milk Formula	Milk Formula E%	-2.96297	58	58	0.0107726	0.243504	1.09773
CP_QI11309	C8-pos	PC P-36:2 or PC O-36:3	Glycerophospholipids	Glycerophosphocholines	Milk Formula	Milk Formula E%	-1.55439	58	58	0.00219259	0.12696	0.480757	HMDB11244
CP_QI6576	C8-pos	PC P-36:3 or PC O-36:4	Glycerophospholipids	Glycerophosphocholines	Milk Formula	Milk Formula E%	-1.76116	58	58	0.0078221	0.215059	0.622184	HMDB11310
CP_QI12111	C8-pos	PC P-36:4 or PC O-36:5	Glycerophospholipids	Glycerophosphocholines	Milk Formula	Milk Formula E%	-0.742655	58	58	0.00715891	0.205984	0.258208
CP_QI6032	C8-pos	PE 34:0	Glycerophospholipids	Glycerophosphocholines	Milk Formula	Milk Formula E%	-1.4311	58	58	1.81646e-05	0.0128837	0.30132	HMDB08925
CP_QI11789	C8-pos	PE 36:0	Glycerophospholipids	Glycerophosphocholines	Milk Formula	Milk Formula E%	-1.24367	58	58	0.000243613	0.0489402	0.314186	HMDB08991
CN_QI10164	C18-neg	p-hydroxyphenylacetate			Milk Formula	Milk Formula E%	1.33299	58	58	0.00512979	0.180148	0.443593	HMDB00020
HP_QI53627	HILIC-pos	Pro-hydroxyPro	Carboxylic acids and derivatives	Amino acids, peptides, and analogues	Milk Formula	Milk Formula E%	1.87879	58	58	0.00600162	0.191743	0.654044
[truncated: 1,188 more rows]
